# Supplementary material for: Identification and Biological Evaluation of a Novel CLK4 Inhibitor Targeting Alternative Splicing in Pancreatic Cancer Using Structure‐Based Virtual Screening
Source: Adv Sci (Weinh). 2025 Mar 24;12(19):2416323. doi: 10.1002/advs.202416323 (PMC12097107; doi:10.1002/advs.202416323)
Supplement: Supplementary file 2 — Supplemental Table 1 [file ADVS-12-2416323-s001.xlsx]

## Sheet: SE
ID	GeneID	geneSymbol	chr	strand	exonStart_0base	exonEnd	upstreamES	upstreamEE	downstreamES	downstreamEE	IJC_SAMPLE_1	SJC_SAMPLE_1	IJC_SAMPLE_2	SJC_SAMPLE_2	IncFormLen	SkipFormLen	PValue	FDR	IncLevel1	IncLevel2	IncLevelDifference
1	ENSG00000271254	AC240274.1	chrKI270711.1	-	27336	27439	26290	26505	29278	29488	20,19	0,0	12,45	2,5	252	149	0.000488638	0.0215727	1.0,1.0	0.78,0.842	0.189
34	ENSG00000182871	COL18A1	chr21	+	45487446	45487509	45486860	45486992	45488417	45488444	472,443	16,13	131,295	0,1	212	149	7.69521e-05	0.00544368	0.954,0.96	1.0,0.995	-0.041
103	ENSG00000160194	NDUFV3	chr21	+	42903181	42904276	42896926	42897047	42908863	42909105	1906,1843	729,730	3264,3690	920,554	1244	149	0.000492899	0.0216295	0.238,0.232	0.298,0.444	-0.136
183	ENSG00000185917	SETD4	chr21	-	36048307	36048396	36045581	36046011	36053582	36053620	49,69	0,1	83,105	16,3	238	149	5.66179e-05	0.00432109	1.0,0.977	0.765,0.956	0.128
195	ENSG00000243927	MRPS6	chr21	+	34103496	34103519	34102834	34102908	34125340	34125480	12,24	0,0	31,30	3,13	172	149	1.29171e-05	0.00138893	1.0,1.0	0.9,0.667	0.216
314	ENSG00000155313	USP25	chr21	+	15842397	15842540	15833347	15833548	15864267	15864446	340,323	0,3	260,308	18,19	292	149	2.6316e-10	1.55287e-07	1.0,0.982	0.881,0.892	0.104
373	ENSG00000254413	CHKB-CPT1B	chr22	-	50578548	50578659	50577774	50577934	50579035	50579255	13,22	1,0	20,7	6,2	260	149	0.000145103	0.00887625	0.882,1.0	0.656,0.667	0.28
532	ENSG00000100401	RANGAP1	chr22	-	41284900	41285153	41280932	41281082	41285543	41285965	29,39	94,60	32,74	12,66	402	149	0.000146782	0.00895628	0.103,0.194	0.497,0.294	-0.247
533	ENSG00000100401	RANGAP1	chr22	-	41284900	41285153	41280932	41281082	41285985	41286251	34,39	541,644	32,76	166,454	402	149	3.12764e-08	8.9022e-06	0.023,0.022	0.067,0.058	-0.04
548	ENSG00000100393	EP300	chr22	+	41146738	41146816	41141047	41141222	41147836	41147946	154,173	22,22	38,396	0,16	227	149	1.08036e-05	0.0012157	0.821,0.838	1.0,0.942	-0.142
635	ENSG00000100201	DDX17	chr22	-	38489227	38489458	38488025	38488115	38492055	38492115	11,22	687,851	73,74	137,833	380	149	0	0	0.006,0.01	0.173,0.034	-0.096
853	ENSG00000183765	CHEK2	chr22	-	28719394	28719485	28711908	28712017	28724976	28725124	481,503	2,3	283,408	7,12	240	149	0.000249078	0.0133173	0.993,0.99	0.962,0.955	0.033
923	ENSG00000100058	CRYBB2P1	chr22	+	25455711	25455840	25448104	25448284	25457258	25457401	20,17	5,4	66,55	0,3	278	149	0.000157467	0.00944158	0.682,0.695	1.0,0.908	-0.265
948	ENSG00000138867	GUCD1	chr22	-	24554948	24555136	24547907	24548073	24555614	24555859	22,19	0,0	5,25	1,6	337	149	1.29459e-05	0.00138894	1.0,1.0	0.689,0.648	0.332
1058	ENSG00000099917	MED15	chr22	+	20518877	20518995	20507581	20507746	20537116	20537183	8,13	89,111	16,38	51,157	267	149	0.000884765	0.0327052	0.048,0.061	0.149,0.119	-0.08
1085	ENSG00000242259	C22orf39	chr22	-	19377868	19378066	19375630	19375792	19383619	19383705	601,540	20,13	193,630	4,0	347	149	1.2135e-05	0.00131653	0.928,0.947	0.954,1.0	-0.039
1247	ENSG00000251369	ZNF550	chr19	-	57543650	57544583	57541839	57543243	57546456	57547993	67,46	2,3	123,134	21,30	1082	149	0.000422598	0.019549	0.822,0.679	0.446,0.381	0.337
1248	ENSG00000251369	ZNF550	chr19	-	57544236	57544583	57541839	57543243	57546456	57547993	22,17	2,3	22,43	21,30	496	149	8.22917e-05	0.00568024	0.768,0.63	0.239,0.301	0.429
1380	ENSG00000105605	CACNG7	chr19	+	53941469	53941615	53915364	53915505	53942035	53942386	15,11	2,0	3,7	2,4	295	149	0.00144591	0.0456978	0.791,1.0	0.431,0.469	0.446
1390	ENSG00000170949	ZNF160	chr19	-	53091412	53091497	53086261	53086321	53091636	53091720	10,11	2,1	3,18	2,23	234	149	0.000257214	0.0136467	0.761,0.875	0.489,0.333	0.407
1392	ENSG00000170949	ZNF160	chr19	-	53091412	53091553	53086261	53086321	53091636	53091720	14,17	2,1	4,26	2,23	290	149	8.85672e-05	0.00599862	0.782,0.897	0.507,0.367	0.403
1453	ENSG00000198464	ZNF480	chr19	+	52314152	52314279	52300393	52300484	52315833	52315962	219,260	12,17	250,217	3,3	276	149	4.33293e-05	0.00356561	0.908,0.892	0.978,0.975	-0.076
1559	ENSG00000126461	SCAF1	chr19	+	49645020	49645134	49642208	49642242	49646107	49646202	12,11	0,0	1,14	0,5	263	149	0.000763744	0.0293792	1.0,1.0	1.0,0.613	0.194
1601	ENSG00000130529	TRPM4	chr19	+	49181348	49181461	49172008	49172108	49182577	49182867	12,25	0,1	9,15	8,6	262	149	8.06484e-07	0.000149515	1.0,0.934	0.39,0.587	0.479
1614	ENSG00000104852	SNRNP70	chr19	+	49102113	49102173	49101389	49101471	49104633	49104735	31,35	3673,3342	83,65	2912,3020	209	149	4.25855e-05	0.00353445	0.006,0.007	0.02,0.015	-0.011
1616	ENSG00000104852	SNRNP70	chr19	+	49102113	49103587	49101389	49101471	49104633	49104735	94,124	3673,3342	602,588	2912,3020	1623	149	1.80551e-08	5.71003e-06	0.002,0.003	0.019,0.018	-0.016
1668	ENSG00000105552	BCAT2	chr19	-	48807755	48808236	48806999	48807074	48810983	48811027	27,32	244,285	42,47	141,243	630	149	0.0002887	0.0148294	0.026,0.026	0.066,0.044	-0.029
1716	ENSG00000105483	CARD8	chr19	-	48249522	48249633	48242539	48242644	48249750	48249810	111,102	0,0	101,67	7,2	260	149	0.000342829	0.0170313	1.0,1.0	0.892,0.95	0.079
1719	ENSG00000105483	CARD8	chr19	-	48249750	48249878	48240961	48241063	48255791	48255911	30,21	1,0	32,23	6,1	277	149	0.00150454	0.0468471	0.942,1.0	0.742,0.925	0.137
1867	ENSG00000105771	SMG9	chr19	-	43744771	43744884	43739672	43740218	43747441	43747539	283,294	2,1	148,222	6,14	262	149	1.30703e-06	0.000225869	0.988,0.994	0.933,0.9	0.074
1880	ENSG00000176531	PHLDB3	chr19	-	43487023	43487123	43486779	43486870	43494701	43494815	10,17	0,0	18,11	8,0	249	149	0.000308023	0.015623	1.0,1.0	0.574,1.0	0.213
2049	ENSG00000179134	SAMD4B	chr19	+	39351816	39352374	39342467	39342576	39354005	39354066	9,28	68,94	33,75	7,76	707	149	2.17199e-06	0.000349156	0.027,0.059	0.498,0.172	-0.292
2050	ENSG00000179134	SAMD4B	chr19	+	39351816	39352374	39348287	39348389	39354005	39354066	11,29	0,0	33,75	0,7	707	149	0.00048069	0.0214173	1.0,1.0	1.0,0.693	0.153
2176	ENSG00000189042	ZNF567	chr19	+	36718947	36720561	36712780	36712867	36723188	36723346	166,219	7,5	650,837	9,0	1763	149	0.000964004	0.0346575	0.667,0.787	0.859,1.0	-0.202
2185	ENSG00000254004	ZNF260	chr19	-	36525154	36525373	36510686	36515699	36528218	36528268	25,50	6,6	48,127	0,2	368	149	4.96125e-06	0.000683932	0.628,0.771	1.0,0.963	-0.282
2275	ENSG00000126261	UBA2	chr19	+	34430092	34430186	34428351	34428570	34430575	34430659	62,62	696,769	43,83	212,630	243	149	0.000433753	0.0198562	0.052,0.047	0.111,0.075	-0.043
2466	ENSG00000064545	TMEM161A	chr19	-	19133129	19133210	19132351	19132754	19134783	19134887	180,313	0,2	117,185	6,6	230	149	0.000412661	0.0191915	1.0,0.99	0.927,0.952	0.055
2467	ENSG00000064545	TMEM161A	chr19	-	19133129	19133306	19132656	19132754	19134783	19134887	111,173	0,2	73,105	6,6	326	149	6.51673e-05	0.00480678	1.0,0.975	0.848,0.889	0.119
2468	ENSG00000064545	TMEM161A	chr19	-	19133129	19133357	19132657	19132754	19134783	19134916	111,175	0,2	77,107	6,6	377	149	6.30173e-05	0.00469111	1.0,0.972	0.835,0.876	0.131
2584	ENSG00000131351	HAUS8	chr19	-	17052824	17052966	17049728	17050176	17055860	17056002	70,94	6,6	524,393	11,3	291	149	0.000935277	0.0340778	0.857,0.889	0.961,0.985	-0.1
2678	ENSG00000011451	WIZ	chr19	-	15438577	15440715	15436805	15437129	15442675	15442748	35,42	1,0	11,49	1,6	2287	149	0.000147904	0.00900206	0.695,1.0	0.417,0.347	0.465
2686	ENSG00000141867	BRD4	chr19	-	15268153	15268281	15267415	15267551	15268904	15269042	23,29	367,442	39,64	234,605	277	149	0.000709215	0.028101	0.033,0.034	0.082,0.054	-0.035
2772	ENSG00000105607	GCDH	chr19	+	12891486	12891660	12891270	12891395	12891830	12891974	35,42	0,0	28,31	6,0	323	149	0.000900058	0.0331187	1.0,1.0	0.683,1.0	0.158
3006	ENSG00000127452	FBXL12	chr19	-	9818544	9818617	9810266	9811717	9818727	9818816	51,30	0,0	30,64	4,5	222	149	0.00022176	0.0121797	1.0,1.0	0.834,0.896	0.135
3009	ENSG00000267106	ZNF561-AS1	chr19	+	9626783	9626860	9621504	9621645	9632227	9632372	9,19	6,14	5,1	15,8	226	149	0.000400019	0.0188836	0.497,0.472	0.18,0.076	0.356
3015	ENSG00000130818	ZNF426	chr19	-	9530984	9531067	9523222	9529636	9532844	9532925	14,16	3,4	26,77	2,0	232	149	0.000251433	0.0134111	0.75,0.72	0.893,1.0	-0.212
3025	ENSG00000270011	ZNF559-ZNF177	chr19	+	9337795	9337858	9324694	9324780	9338493	9338582	18,8	1,1	8,26	6,9	212	149	0.00135923	0.0437586	0.927,0.849	0.484,0.67	0.311
3026	ENSG00000270011	ZNF559-ZNF177	chr19	+	9337795	9338017	9324694	9324780	9338493	9338582	17,10	1,1	7,18	6,9	371	149	0.000357881	0.0175448	0.872,0.801	0.319,0.445	0.455
3051	ENSG00000167772	ANGPTL4	chr19	+	8369218	8369332	8366201	8366319	8371055	8371151	49,42	0,0	68,92	8,3	263	149	0.000209854	0.0116984	1.0,1.0	0.828,0.946	0.113
3055	ENSG00000167775	CD320	chr19	-	8303854	8303973	8302776	8302980	8308148	8308271	487,555	16,5	379,405	0,0	268	149	0.000209057	0.0116674	0.944,0.984	1.0,1.0	-0.036
3058	ENSG00000167775	CD320	chr19	-	8305030	8305156	8302776	8302980	8308148	8308271	338,420	16,5	264,265	0,0	275	149	3.14488e-05	0.00281798	0.92,0.979	1.0,1.0	-0.05
3061	ENSG00000167775	CD320	chr19	-	8305030	8305805	8302776	8302980	8308148	8308300	16,23	16,5	53,44	0,0	924	149	1.42598e-11	1.16947e-08	0.139,0.426	1.0,1.0	-0.718
3198	ENSG00000160633	SAFB	chr19	+	5648988	5649499	5648015	5648043	5649925	5649975	1702,1802	9,6	1129,2104	29,26	660	149	3.83035e-07	7.97368e-05	0.977,0.985	0.898,0.948	0.058
3396	ENSG00000011304	PTBP1	chr19	+	807868	807902	806407	806556	808359	808452	2972,3299	3,5	1885,2991	40,31	183	149	0.000711033	0.0281085	0.999,0.998	0.975,0.987	0.017
3477	ENSG00000101193	GID8	chr20	+	62938599	62938824	62938152	62938253	62941490	62941620	17,9	137,146	21,39	85,171	374	149	0.000245963	0.0131945	0.047,0.024	0.09,0.083	-0.051
3626	ENSG00000177410	ZFAS1	chr20	+	49280902	49280964	49280484	49280570	49289044	49289260	928,719	1576,1482	1388,919	1671,1109	211	149	5.31798e-05	0.00415028	0.294,0.255	0.37,0.369	-0.095
3632	ENSG00000124214	STAU1	chr20	-	49158938	49159146	49158436	49158497	49174194	49174263	18,12	4,3	3,14	0,0	357	149	2.1086e-05	0.00207375	0.653,0.625	1.0,1.0	-0.361
3651	ENSG00000124207	CSE1L	chr20	+	49085282	49085386	49084025	49084162	49089246	49089397	3031,2993	10,4	1180,1978	10,40	253	149	1.95889e-06	0.000321304	0.994,0.998	0.986,0.967	0.02
3652	ENSG00000124207	CSE1L	chr20	+	49088008	49088106	49084025	49084162	49089246	49089397	2912,2881	10,4	1474,2233	10,40	247	149	0.000111033	0.00714887	0.994,0.998	0.989,0.971	0.016
3671	ENSG00000062598	ELMO2	chr20	-	46387337	46387431	46386123	46386275	46389038	46389220	29,31	0,0	10,47	2,4	243	149	0.00102625	0.0360094	1.0,1.0	0.754,0.878	0.184
3745	ENSG00000025772	TOMM34	chr20	-	44948729	44948877	44943452	44943579	44951832	44952002	2873,2770	31,30	1486,2075	39,34	297	149	0.00138386	0.0443449	0.979,0.979	0.95,0.968	0.02
3879	ENSG00000080839	RBL1	chr20	-	37067232	37067297	37066992	37067121	37067985	37068186	190,229	0,6	17,211	4,13	214	149	0.000362609	0.0176274	1.0,0.964	0.747,0.919	0.149
4062	ENSG00000101391	CDK5RAP1	chr20	-	33392141	33392242	33385649	33385770	33401427	33401452	9,14	0,1	14,17	2,7	250	149	0.000594669	0.0248697	1.0,0.893	0.807,0.591	0.247
4094	ENSG00000105576	TNPO2	chr19	-	12706009	12706109	12705681	12705768	12706195	12706282	5,18	290,336	20,24	145,288	249	149	0.000155112	0.00934671	0.01,0.031	0.076,0.047	-0.041
4144	ENSG00000101294	HM13	chr20	+	31549028	31549114	31547381	31547606	31550063	31550121	16,7	0,0	5,18	0,5	235	149	0.00155095	0.0478168	1.0,1.0	1.0,0.695	0.153
4214	ENSG00000154930	ACSS1	chr20	-	25015137	25015230	25013960	25014073	25020009	25020147	84,104	3,2	31,84	2,16	242	149	0.00028783	0.0148008	0.945,0.97	0.905,0.764	0.123
4254	ENSG00000173418	NAA20	chr20	+	20032507	20032653	20026783	20026919	20033101	20033629	3478,3223	57,40	4138,3139	29,21	295	149	0.000155892	0.00937034	0.969,0.976	0.986,0.987	-0.014
4265	ENSG00000089050	RBBP9	chr20	-	18495837	18495880	18493957	18494063	18497068	18497225	109,119	3,9	26,69	4,23	192	149	2.38806e-05	0.00226127	0.966,0.911	0.835,0.7	0.171
4294	ENSG00000101247	NDUFAF5	chr20	+	13814417	13814515	13808841	13808902	13816462	13816546	13,16	163,156	31,53	132,172	247	149	2.68743e-06	0.000416784	0.046,0.058	0.124,0.157	-0.089
4371	ENSG00000088836	SLC4A11	chr20	-	3230731	3230845	3230514	3230647	3230932	3231058	37,32	3,12	34,43	0,1	263	149	1.68954e-05	0.00175057	0.875,0.602	1.0,0.961	-0.242
4393	ENSG00000101365	IDH3B	chr20	-	2658637	2658837	2658394	2658522	2659524	2659585	1513,1427	13,17	1232,1131	26,27	349	149	0.00121637	0.040285	0.98,0.973	0.953,0.947	0.026
4394	ENSG00000101365	IDH3B	chr20	-	2658758	2658837	2658394	2658522	2659524	2659585	751,725	13,17	625,533	26,27	228	149	0.000904307	0.0331741	0.974,0.965	0.94,0.928	0.036
4430	ENSG00000125826	RBCK1	chr20	+	409880	410025	408049	408779	410411	410764	902,1026	82,59	815,699	95,86	294	149	0.00137426	0.0441251	0.848,0.898	0.813,0.805	0.064
4437	ENSG00000125826	RBCK1	chr20	+	420870	421031	419557	419731	422126	422238	70,54	20,3	39,44	37,23	310	149	0.000495379	0.0216726	0.627,0.896	0.336,0.479	0.354
4456	ENSG00000101546	RBFA	chr18	+	80042134	80042219	80037329	80037506	80044211	80044285	155,152	14,6	153,155	0,5	234	149	0.000964081	0.0346575	0.876,0.942	1.0,0.952	-0.067
4534	ENSG00000134444	RELCH	chr18	+	62298789	62298860	62291542	62291631	62305413	62307112	292,249	11,16	333,318	8,1	220	149	0.000299648	0.0152461	0.947,0.913	0.966,0.995	-0.05
4637	ENSG00000141627	DYM	chr18	-	49329572	49329707	49286447	49286613	49331863	49332006	9,13	30,29	13,15	6,10	284	149	0.000128104	0.00807104	0.136,0.19	0.532,0.44	-0.323
4846	ENSG00000141447	OSBPL1A	chr18	-	24196124	24196200	24181144	24181279	24225041	24225198	190,253	2,0	80,215	6,7	225	149	0.00020864	0.0116576	0.984,1.0	0.898,0.953	0.067
4953	ENSG00000101639	CEP192	chr18	+	13037236	13037301	13030464	13030608	13040829	13040956	58,69	0,0	15,76	2,12	214	149	3.48053e-07	7.38318e-05	1.0,1.0	0.839,0.815	0.173
4954	ENSG00000101639	CEP192	chr18	+	13038369	13038579	13030464	13030608	13040829	13040956	80,129	0,0	21,88	2,12	359	149	1.95887e-08	6.07589e-06	1.0,1.0	0.813,0.753	0.217
4956	ENSG00000101639	CEP192	chr18	+	13038369	13038579	13030464	13030608	13048858	13049681	20,28	0,3	2,29	13,10	359	149	5.04384e-05	0.00401409	1.0,0.795	0.06,0.546	0.594
4958	ENSG00000101639	CEP192	chr18	+	13038514	13038579	13030464	13030608	13040829	13040956	31,54	0,0	11,34	2,12	214	149	3.44719e-08	9.69762e-06	1.0,1.0	0.793,0.664	0.271
4964	ENSG00000101639	CEP192	chr18	+	13042203	13042334	13030464	13030608	13048858	13049681	75,126	0,3	27,101	13,10	280	149	2.54156e-06	0.000397989	1.0,0.957	0.525,0.843	0.294
5003	ENSG00000176014	TUBB6	chr18	+	12310942	12311053	12308262	12308349	12329145	12329826	70,67	13,0	78,61	0,0	260	149	6.10461e-05	0.00457251	0.755,1.0	1.0,1.0	-0.123
5065	ENSG00000178127	NDUFV2	chr18	+	9124873	9124996	9119472	9119590	9126830	9126907	111,86	13,14	114,98	0,5	272	149	1.53131e-05	0.00160034	0.824,0.771	1.0,0.915	-0.16
5103	ENSG00000177426	TGIF1	chr18	+	3450321	3450505	3449881	3450070	3456353	3456580	21,27	8,4	154,231	2,8	333	149	2.15963e-05	0.00211964	0.54,0.751	0.972,0.928	-0.304
5104	ENSG00000177426	TGIF1	chr18	+	3450324	3450505	3450035	3450070	3456353	3456580	21,22	8,4	155,223	2,8	330	149	6.5843e-06	0.000858746	0.542,0.713	0.972,0.926	-0.322
5138	ENSG00000175711	B3GNTL1	chr17	-	83014453	83014519	83005114	83005210	83035034	83035099	104,120	0,0	124,115	10,2	215	149	0.000199085	0.0113134	1.0,1.0	0.896,0.976	0.064
5141	ENSG00000141560	FN3KRP	chr17	+	82720249	82720363	82718905	82719057	82722803	82722886	68,63	0,0	36,72	2,6	263	149	0.00032415	0.0162535	1.0,1.0	0.911,0.872	0.109
5189	ENSG00000183048	SLC25A10	chr17	+	81713261	81713506	81712263	81712519	81714952	81715072	13,16	151,125	30,59	65,110	394	149	5.84575e-11	3.92858e-08	0.032,0.046	0.149,0.169	-0.12
5197	ENSG00000214087	ARL16	chr17	-	81682442	81682675	81682033	81682149	81683012	81683126	29,36	196,203	61,59	172,183	382	149	0.000155842	0.00937034	0.055,0.065	0.122,0.112	-0.057
5198	ENSG00000214087	ARL16	chr17	-	81682490	81682675	81682033	81682149	81683012	81683126	23,26	196,203	51,62	172,183	334	149	2.99873e-06	0.000454858	0.05,0.054	0.117,0.131	-0.072
5206	ENSG00000182446	NPLOC4	chr17	-	81563920	81563979	81559090	81559416	81565504	81565607	25,9	497,515	21,30	172,491	208	149	0.00052532	0.022675	0.035,0.012	0.08,0.042	-0.037
5370	ENSG00000161547	SRSF2	chr17	-	76735771	76735875	76734146	76735158	76736153	76736464	147,82	5071,4445	244,204	4191,4497	253	149	2.08447e-09	1.00529e-06	0.017,0.011	0.033,0.026	-0.015
5386	ENSG00000163597	SNHG16	chr17	+	76558373	76558600	76557768	76557857	76558944	76559043	31,44	346,420	43,82	232,414	376	149	0.000203994	0.011465	0.034,0.04	0.068,0.073	-0.034
5409	ENSG00000161533	ACOX1	chr17	-	75946706	75946795	75942877	75943213	75948250	75948457	124,131	5,0	71,79	8,6	238	149	0.00104854	0.0365268	0.939,1.0	0.847,0.892	0.1
5428	ENSG00000132478	UNK	chr17	+	75791759	75792019	75784854	75784984	75792312	75792478	258,254	1,10	116,181	0,0	409	149	0.00155898	0.0479254	0.989,0.902	1.0,1.0	-0.054
5429	ENSG00000132478	UNK	chr17	+	75792312	75792478	75784848	75784984	75809759	75809969	12,21	0,2	4,8	7,19	315	149	5.43282e-10	3.09268e-07	1.0,0.832	0.213,0.166	0.726
5458	ENSG00000108469	RECQL5	chr17	-	75630618	75630692	75630183	75630277	75630778	75630837	61,65	0,0	48,76	6,7	223	149	6.31766e-06	0.00083295	1.0,1.0	0.842,0.879	0.139
5486	ENSG00000125447	GGA3	chr17	-	75243062	75243258	75242883	75242911	75243446	75243570	82,87	2,0	41,121	7,5	345	149	0.000613472	0.0254362	0.947,1.0	0.717,0.913	0.159
5505	ENSG00000125450	NUP85	chr17	+	75228997	75229131	75226107	75226157	75231339	75231423	18,9	607,570	23,23	374,515	283	149	0.00163464	0.0494137	0.015,0.008	0.031,0.023	-0.015
5574	ENSG00000154263	ABCA10	chr17	-	69174280	69174394	69156831	69156923	69174606	69174777	25,22	11,6	9,19	0,0	263	149	7.69686e-07	0.000144352	0.563,0.675	1.0,1.0	-0.381
5635	ENSG00000256525	POLG2	chr17	-	64482918	64482999	64480288	64480389	64490795	64490969	7,24	7,2	44,25	0,2	230	149	0.000979282	0.0349443	0.393,0.886	1.0,0.89	-0.306
5673	ENSG00000198909	MAP3K3	chr17	+	63692241	63692419	63691732	63691862	63693548	63693874	389,427	28,0	176,416	3,0	327	149	7.47128e-05	0.00531637	0.864,1.0	0.964,1.0	-0.05
5680	ENSG00000159640	ACE	chr17	+	63482465	63482689	63481565	63481738	63483459	63483558	63,104	5,7	9,35	0,0	373	149	0.000226595	0.0123721	0.834,0.856	1.0,1.0	-0.155
5714	ENSG00000136492	BRIP1	chr17	-	61693429	61693512	61684771	61686165	61715950	61716063	82,61	7,13	41,137	0,0	232	149	1.89692e-08	5.92379e-06	0.883,0.751	1.0,1.0	-0.183
5759	ENSG00000062716	VMP1	chr17	+	59738836	59738947	59735337	59735473	59764970	59765068	809,747	5,5	280,592	8,13	260	149	0.00049135	0.0216231	0.989,0.988	0.953,0.963	0.03
5775	ENSG00000141378	PTRH2	chr17	-	59698870	59700189	59697307	59697978	59707370	59707626	125,121	233,187	480,478	513,386	1468	149	7.70895e-06	0.00095394	0.052,0.062	0.087,0.112	-0.043
5783	ENSG00000108406	DHX40	chr17	+	59586152	59586233	59579696	59579879	59587895	59588053	218,224	2,3	55,222	4,10	230	149	0.00149758	0.0467205	0.986,0.98	0.899,0.935	0.066
5950	ENSG00000108848	LUC7L3	chr17	+	50737286	50737479	50736959	50737026	50740305	50740345	15,26	677,679	113,103	915,753	342	149	2.66454e-15	3.68368e-12	0.01,0.016	0.051,0.056	-0.04
6004	ENSG00000005884	ITGA3	chr17	+	50076973	50077121	50076583	50076681	50077378	50077447	1259,1235	11,1	356,1023	10,28	297	149	4.41734e-08	1.20758e-05	0.983,0.998	0.947,0.948	0.043
6060	ENSG00000233101	HOXB-AS3	chr17	+	48601427	48601663	48600446	48600545	48602074	48602108	12,18	3,5	36,61	2,1	385	149	0.000499262	0.021803	0.608,0.582	0.874,0.959	-0.322
6092	ENSG00000005243	COPZ2	chr17	-	48032155	48032233	48029124	48029176	48033210	48033252	48,50	4,7	33,30	0,0	227	149	5.92993e-05	0.00447098	0.887,0.824	1.0,1.0	-0.145
6093	ENSG00000005243	COPZ2	chr17	-	48032155	48032233	48029124	48029176	48033862	48033944	47,46	3,0	35,30	12,6	227	149	1.88697e-05	0.00190615	0.911,1.0	0.657,0.766	0.244
6094	ENSG00000005243	COPZ2	chr17	-	48032685	48032741	48029124	48029176	48033210	48033282	25,28	4,7	21,26	0,0	205	149	8.82876e-06	0.00105481	0.82,0.744	1.0,1.0	-0.218
6098	ENSG00000005243	COPZ2	chr17	-	48033210	48033302	48029124	48029176	48033862	48033872	26,27	3,0	6,8	12,6	241	149	1.48419e-07	3.40358e-05	0.843,1.0	0.236,0.452	0.578
6108	ENSG00000108439	PNPO	chr17	+	47945558	47945616	47944615	47944715	47945860	47945989	41,22	5,5	8,15	0,0	207	149	0.000174026	0.0101821	0.855,0.76	1.0,1.0	-0.193
6109	ENSG00000108439	PNPO	chr17	+	47945597	47945612	47944615	47944715	47945860	47945989	19,21	5,5	7,19	0,0	164	149	3.6716e-05	0.00317814	0.775,0.792	1.0,1.0	-0.216
6263	ENSG00000186566	GPATCH8	chr17	-	44464471	44464544	44436477	44436545	44474828	44474903	131,134	2,0	22,203	6,11	222	149	2.07774e-05	0.00205595	0.978,1.0	0.711,0.925	0.171
6440	ENSG00000068120	COASY	chr17	+	42562295	42562487	42562150	42562219	42562611	42562919	61,99	27,47	64,108	9,26	341	149	0.00158718	0.048423	0.497,0.479	0.757,0.645	-0.213
6504	ENSG00000141698	NT5C3B	chr17	-	41828789	41828952	41827425	41827626	41830800	41830890	3253,3270	19,8	2179,2844	25,34	312	149	4.67149e-05	0.00377151	0.988,0.995	0.977,0.976	0.015
6715	ENSG00000278540	ACACA	chr17	-	37151300	37151421	37149863	37149974	37155682	37155780	730,798	3,12	161,789	5,38	270	149	3.04218e-07	6.54231e-05	0.993,0.973	0.947,0.92	0.049
6793	ENSG00000267618	AC004223.3	chr17	-	35106385	35106481	35103453	35103544	35119110	35119172	24,24	0,0	20,35	0,10	245	149	0.000188584	0.010902	1.0,1.0	1.0,0.68	0.16
7045	ENSG00000125970	RALY	chr20	+	34031521	34031604	33993645	33994131	34072065	34072205	2004,1827	40,8	1158,1651	0,0	232	149	0.00158671	0.048423	0.97,0.993	1.0,1.0	-0.018
7145	ENSG00000176974	SHMT1	chr17	-	18333165	18333288	18330554	18330671	18335558	18335675	368,330	7,9	306,322	0,0	272	149	0.000374418	0.0180821	0.966,0.953	1.0,1.0	-0.04
7206	ENSG00000072310	SREBF1	chr17	-	17814614	17814747	17814244	17814410	17814834	17814944	252,272	0,0	240,308	6,8	282	149	0.000384611	0.0183895	1.0,1.0	0.955,0.953	0.046
7290	ENSG00000006740	ARHGAP44	chr17	+	12928928	12929046	12919754	12919831	12941055	12941124	40,45	0,1	7,36	0,6	267	149	0.00151778	0.0470895	1.0,0.962	1.0,0.77	0.096
7543	ENSG00000129197	RPAIN	chr17	+	5425970	5426082	5422768	5422829	5432541	5432608	161,165	387,351	216,181	292,225	261	149	5.28299e-05	0.00415028	0.192,0.212	0.297,0.315	-0.104
7545	ENSG00000129197	RPAIN	chr17	+	5425970	5426299	5422768	5422829	5432541	5432876	147,159	387,351	243,222	292,225	478	149	1.1525e-08	3.98328e-06	0.106,0.124	0.206,0.235	-0.105
7546	ENSG00000129197	RPAIN	chr17	+	5425970	5428211	5422768	5422829	5432541	5432704	348,371	387,351	707,574	292,225	2390	149	5.32907e-14	6.13947e-11	0.053,0.062	0.131,0.137	-0.077
7551	ENSG00000129197	RPAIN	chr17	+	5428070	5428211	5422768	5422829	5432541	5432876	200,188	387,351	291,188	292,225	290	149	3.12982e-05	0.00280969	0.21,0.216	0.339,0.3	-0.107
7552	ENSG00000129197	RPAIN	chr17	+	5428070	5428211	5425970	5426082	5432541	5432876	189,187	46,32	286,182	27,21	290	149	0.00140379	0.0446876	0.679,0.75	0.845,0.817	-0.116
7743	ENSG00000174238	PITPNA	chr17	-	1543019	1543027	1541565	1541640	1548295	1548387	1234,1070	14,19	386,882	15,33	157	149	0.000103021	0.00675455	0.988,0.982	0.961,0.962	0.023
7813	ENSG00000141002	TCF25	chr16	+	89878460	89878627	89873643	89873859	89883350	89883512	51,39	625,633	100,109	420,433	316	149	3.78586e-14	4.57966e-11	0.037,0.028	0.101,0.106	-0.071
7817	ENSG00000141002	TCF25	chr16	+	89893727	89893858	89892192	89892275	89895037	89895137	831,846	9,7	493,590	35,33	280	149	5.48894e-13	5.65092e-10	0.98,0.985	0.882,0.905	0.089
7827	ENSG00000204991	SPIRE2	chr16	+	89868188	89868216	89863793	89863861	89869566	89869682	48,44	0,0	86,64	2,9	177	149	0.000473716	0.0211846	1.0,1.0	0.973,0.857	0.085
7847	ENSG00000178773	CPNE7	chr16	+	89583443	89583528	89578856	89578996	89583696	89583714	18,11	0,0	5,6	6,0	234	149	0.00157675	0.0482875	1.0,1.0	0.347,1.0	0.327
7850	ENSG00000178773	CPNE7	chr16	+	89587555	89587582	89587042	89587102	89588674	89588808	14,15	450,363	22,34	141,302	176	149	3.29019e-07	7.01331e-05	0.026,0.034	0.117,0.087	-0.072
7852	ENSG00000178773	CPNE7	chr16	+	89591126	89591260	89591006	89591058	89595366	89595423	531,462	12,17	260,375	44,32	283	149	1.04816e-08	3.67516e-06	0.959,0.935	0.757,0.861	0.138
7879	ENSG00000197912	SPG7	chr16	+	89540943	89541346	89532462	89532636	89544647	89544772	61,47	153,191	98,85	148,181	552	149	0.000944343	0.0342277	0.097,0.062	0.152,0.113	-0.053
7880	ENSG00000197912	SPG7	chr16	+	89540943	89541384	89532462	89532636	89544647	89544772	72,61	153,191	127,109	148,181	590	149	0.000177094	0.0103491	0.106,0.075	0.178,0.132	-0.065
7881	ENSG00000197912	SPG7	chr16	+	89540943	89542279	89532462	89532636	89544647	89544772	114,129	153,191	270,227	148,181	1485	149	2.81642e-07	6.11113e-05	0.07,0.063	0.155,0.112	-0.067
7897	ENSG00000197912	SPG7	chr16	+	89548426	89549713	89548002	89548113	89550493	89550609	38,45	255,245	178,162	214,263	1436	149	0	0	0.015,0.019	0.079,0.06	-0.053
7898	ENSG00000197912	SPG7	chr16	+	89548979	89549336	89548002	89548113	89550493	89550609	14,20	255,245	54,52	214,263	506	149	4.06195e-08	1.12312e-05	0.016,0.023	0.069,0.055	-0.042
7899	ENSG00000197912	SPG7	chr16	+	89549080	89549336	89548002	89548113	89550493	89550609	13,15	255,245	45,31	214,263	405	149	8.98485e-06	0.00106556	0.018,0.022	0.072,0.042	-0.037
7940	ENSG00000103335	PIEZO1	chr16	-	88717536	88717615	88717022	88717211	88719573	88719721	64,75	543,547	157,179	269,394	228	149	0	0	0.072,0.082	0.276,0.229	-0.175
7951	ENSG00000174177	CTU2	chr16	+	88709937	88710016	88706588	88707210	88710222	88710282	192,266	1,0	140,157	8,6	228	149	3.22192e-05	0.00287107	0.992,1.0	0.92,0.945	0.064
8072	ENSG00000141756	FKBP10	chr17	+	41819529	41819675	41819209	41819399	41820268	41820461	3502,3242	6,7	1657,2432	30,16	295	149	0.000101379	0.00665597	0.997,0.996	0.965,0.987	0.02
8073	ENSG00000141756	FKBP10	chr17	+	41819529	41820049	41819209	41819399	41820268	41820461	1427,1417	6,7	875,1016	30,16	669	149	1.43473e-08	4.77491e-06	0.981,0.978	0.867,0.934	0.079
8169	ENSG00000176715	ACSF3	chr16	+	89114338	89114487	89112091	89112246	89120800	89120913	344,353	0,2	167,297	1,13	298	149	0.000166904	0.00988494	1.0,0.989	0.988,0.92	0.04
8209	ENSG00000050820	BCAR1	chr16	-	75237182	75237344	75235667	75235986	75242469	75242702	164,227	0,0	210,366	2,12	311	149	0.000724839	0.028434	1.0,1.0	0.981,0.936	0.041
8211	ENSG00000050820	BCAR1	chr16	-	75252234	75252398	75242913	75243090	75265824	75265948	12,18	39,53	0,10	26,88	313	149	0.000292001	0.0149514	0.128,0.139	0.0,0.051	0.108
8308	ENSG00000130706	ADRM1	chr20	+	62304460	62304577	62303567	62303781	62306196	62306320	1200,1307	148,169	2129,2451	171,176	266	149	8.25665e-05	0.00569109	0.82,0.812	0.875,0.886	-0.065
8425	ENSG00000102908	NFAT5	chr16	+	69646516	69646578	69626402	69626528	69647027	69647167	22,37	36,72	24,99	6,64	211	149	0.000103697	0.00677138	0.301,0.266	0.739,0.522	-0.347
8433	ENSG00000168802	CHTF8	chr16	-	69120106	69120208	69118121	69118525	69121052	69121170	40,34	3,6	26,22	0,1	251	149	0.00114746	0.0386619	0.888,0.771	1.0,0.929	-0.135
8434	ENSG00000168802	CHTF8	chr16	-	69121052	69121170	69118009	69120649	69121435	69121492	418,549	110,129	57,402	39,162	267	149	0.000957684	0.0345514	0.68,0.704	0.449,0.581	0.177
8456	ENSG00000132600	PRMT7	chr16	+	68321425	68321462	68315194	68316074	68324682	68324766	314,283	2,2	129,328	9,25	186	149	4.33659e-09	1.79346e-06	0.992,0.991	0.92,0.913	0.075
8458	ENSG00000132600	PRMT7	chr16	+	68329065	68329174	68324682	68324832	68337458	68337521	383,393	0,0	197,414	11,3	258	149	0.000707798	0.028101	1.0,1.0	0.912,0.988	0.05
8797	ENSG00000172775	FAM192A	chr16	-	57178501	57178852	57174619	57174688	57185820	57186039	35,50	2,0	32,54	6,14	500	149	1.02956e-05	0.00117514	0.839,1.0	0.614,0.535	0.345
8798	ENSG00000172775	FAM192A	chr16	-	57178501	57178852	57174619	57174688	57186030	57186064	26,47	4,3	33,50	1,0	500	149	0.000612513	0.0254182	0.66,0.824	0.908,1.0	-0.212
8843	ENSG00000245694	CRNDE	chr16	-	54920297	54920327	54918862	54919209	54923584	54923650	137,141	24,25	139,103	4,11	179	149	0.000445905	0.0202022	0.826,0.824	0.967,0.886	-0.102
8844	ENSG00000245694	CRNDE	chr16	-	54920297	54920338	54919065	54919209	54923584	54923650	114,112	24,25	127,85	4,11	190	149	0.000311698	0.0157928	0.788,0.778	0.961,0.858	-0.126
8845	ENSG00000245694	CRNDE	chr16	-	54920297	54920410	54918863	54919209	54923584	54923650	605,609	24,25	631,442	4,11	262	149	0.000183924	0.010666	0.935,0.933	0.989,0.958	-0.039
8981	ENSG00000185947	ZNF267	chr16	+	31890206	31890250	31885160	31885256	31914475	31914558	9,15	49,69	1,3	85,87	193	149	7.63464e-07	0.000143742	0.124,0.144	0.009,0.026	0.117
8993	ENSG00000089280	FUS	chr16	+	31186801	31186836	31184938	31185179	31188324	31188357	4899,5132	46,46	3759,4272	106,74	184	149	2.71697e-08	8.01621e-06	0.989,0.989	0.966,0.979	0.017
9005	ENSG00000255439	AC135050.2	chr16	-	31084118	31084335	31083438	31083809	31084557	31084703	9,18	7,4	25,9	0,1	366	149	4.24808e-05	0.0035324	0.344,0.647	1.0,0.786	-0.398
9088	ENSG00000149923	PPP4C	chr16	+	30081199	30081310	30076314	30076475	30082483	30082534	352,373	15,24	260,341	55,35	260	149	1.89852e-05	0.00191383	0.931,0.899	0.73,0.848	0.126
9089	ENSG00000149923	PPP4C	chr16	+	30081258	30081310	30076224	30076475	30082483	30082534	1009,1060	15,24	750,931	55,35	201	149	5.31903e-07	0.000104623	0.98,0.97	0.91,0.952	0.044
9104	ENSG00000169592	INO80E	chr16	+	30001211	30004657	30000928	30001040	30005220	30005774	134,137	105,131	545,512	125,113	3595	149	0	0	0.05,0.042	0.153,0.158	-0.11
9155	ENSG00000174938	SEZ6L2	chr16	-	29873239	29873431	29872704	29872743	29873537	29873729	487,329	0,0	372,264	0,14	341	149	0.000203272	0.0114502	1.0,1.0	1.0,0.892	0.054
9173	ENSG00000261740	BOLA2-SMG1P6	chr16	-	29450111	29450276	29446801	29447026	29452108	29454113	34,37	8,5	19,28	0,0	314	149	4.55344e-06	0.000636785	0.669,0.778	1.0,1.0	-0.276
9228	ENSG00000168488	ATXN2L	chr16	+	28836325	28836490	28835932	28836176	28836750	28837237	40,34	2,4	36,30	8,18	314	149	0.00145062	0.0458165	0.905,0.801	0.681,0.442	0.291
9416	ENSG00000011638	TMEM159	chr16	+	21174009	21174148	21170436	21170605	21179474	21179612	43,45	0,0	26,47	5,1	288	149	0.000991242	0.035082	1.0,1.0	0.729,0.96	0.155
9635	ENSG00000122299	ZC3H7A	chr16	-	11761467	11761511	11758430	11758539	11761909	11762043	133,98	1,0	67,85	5,10	193	149	2.29008e-06	0.00036571	0.99,1.0	0.912,0.868	0.105
9636	ENSG00000122299	ZC3H7A	chr16	-	11769030	11769095	11768314	11768501	11770782	11770841	396,361	4,8	114,313	11,13	214	149	0.000323224	0.0162483	0.986,0.969	0.878,0.944	0.067
9696	ENSG00000140650	PMM2	chr16	+	8804766	8804843	8801798	8801910	8806315	8806407	283,325	3,0	163,435	10,9	226	149	0.000230083	0.012509	0.984,1.0	0.915,0.97	0.049
9703	ENSG00000140650	PMM2	chr16	+	8811078	8811178	8806315	8806407	8811637	8811667	395,355	3,3	225,555	24,25	249	149	1.86196e-09	9.19335e-07	0.987,0.986	0.849,0.93	0.097
9708	ENSG00000067365	METTL22	chr16	+	8635038	8635079	8628729	8629110	8635167	8635282	170,113	13,13	73,130	22,24	190	149	0.00107769	0.037148	0.911,0.872	0.722,0.809	0.126
9741	ENSG00000125877	ITPA	chr20	+	3213318	3213383	3213168	3213226	3213984	3214058	1563,1476	20,23	983,1189	46,33	214	149	6.81696e-06	0.000877267	0.982,0.978	0.937,0.962	0.03
9742	ENSG00000125877	ITPA	chr20	+	3213318	3213426	3213168	3213226	3213984	3214058	525,518	20,23	338,438	46,33	257	149	2.95989e-05	0.00271251	0.938,0.929	0.81,0.885	0.086
9964	ENSG00000162066	AMDHD2	chr16	+	2527560	2527615	2520768	2521123	2527772	2527985	43,66	2,0	54,68	6,7	204	149	0.000800438	0.0304606	0.94,1.0	0.868,0.876	0.098
10004	ENSG00000008710	PKD1	chr16	-	2097318	2097503	2097147	2097241	2097727	2097777	121,107	1,1	61,130	18,8	334	149	5.80924e-07	0.000113802	0.982,0.979	0.602,0.879	0.24
10005	ENSG00000008710	PKD1	chr16	-	2099643	2099770	2097727	2097984	2099860	2099893	50,82	0,1	52,58	3,11	276	149	1.04154e-05	0.00118302	1.0,0.978	0.903,0.74	0.167
10037	ENSG00000188559	RALGAPA2	chr20	-	20396694	20396734	20389529	20393253	20412026	20412113	25,33	5,2	7,21	0,0	189	149	0.000722326	0.0283925	0.798,0.929	1.0,1.0	-0.136
10049	ENSG00000100726	TELO2	chr16	+	1501419	1501499	1500562	1500699	1501662	1501773	275,277	1,8	240,268	15,17	229	149	7.94994e-05	0.00559119	0.994,0.957	0.912,0.911	0.064
10074	ENSG00000103275	UBE2I	chr16	+	1312346	1312667	1309802	1310253	1314019	1314096	92,93	17,16	93,79	4,1	470	149	4.95449e-06	0.000683932	0.632,0.648	0.881,0.962	-0.281
10087	ENSG00000260807	AC009041.2	chr16	-	979600	979758	979024	979110	981144	981298	24,13	5,2	9,17	0,0	307	149	6.2165e-05	0.00463479	0.7,0.759	1.0,1.0	-0.27
10088	ENSG00000260807	AC009041.2	chr16	-	979600	979763	979024	979110	981144	981293	16,7	5,2	3,17	0,0	312	149	1.11147e-05	0.00123551	0.604,0.626	1.0,1.0	-0.385
10095	ENSG00000007376	RPUSD1	chr16	-	787067	787179	786826	786928	787353	787477	62,43	14,5	52,60	0,2	261	149	8.62668e-06	0.00103322	0.717,0.831	1.0,0.945	-0.198
10096	ENSG00000007376	RPUSD1	chr16	-	787076	787179	786193	786928	787353	787469	141,116	14,5	119,160	0,2	252	149	6.45225e-06	0.000846084	0.856,0.932	1.0,0.979	-0.096
10134	ENSG00000172366	MCRIP2	chr16	+	646471	646608	642119	642249	647416	647544	15,22	108,104	36,42	98,71	286	149	5.00691e-05	0.00399785	0.067,0.099	0.161,0.236	-0.116
10274	ENSG00000140479	PCSK6	chr15	-	101398403	101398576	101393211	101393424	101427891	101427980	236,169	0,0	36,111	2,5	322	149	0.00076246	0.0293735	1.0,1.0	0.893,0.911	0.098
10341	ENSG00000167491	GATAD2A	chr19	+	19427695	19427992	19405837	19406019	19465344	19465614	19,12	3,12	9,26	0,0	446	149	3.83087e-07	7.97368e-05	0.679,0.25	1.0,1.0	-0.535
10345	ENSG00000167491	GATAD2A	chr19	+	19436130	19436219	19405837	19406019	19465344	19465614	29,24	3,12	8,21	0,0	238	149	1.45043e-05	0.00152239	0.858,0.556	1.0,1.0	-0.293
10440	ENSG00000037757	MRI1	chr19	+	13765953	13766129	13764870	13765109	13768358	13768557	105,139	2,2	62,142	14,6	325	149	0.000248895	0.0133173	0.96,0.97	0.67,0.916	0.172
10463	ENSG00000140521	POLG	chr15	-	89317938	89318037	89317375	89317536	89318540	89318749	18,23	227,180	48,57	215,235	248	149	6.97395e-05	0.00506254	0.045,0.071	0.118,0.127	-0.065
10466	ENSG00000140521	POLG	chr15	-	89320765	89321012	89319227	89319350	89321735	89321853	333,303	0,1	229,334	4,10	396	149	0.000136677	0.00851032	1.0,0.991	0.956,0.926	0.054
10467	ENSG00000140521	POLG	chr15	-	89320765	89321260	89319227	89319350	89321735	89321853	501,446	0,1	305,467	4,10	644	149	5.32647e-05	0.00415028	1.0,0.99	0.946,0.915	0.065
10693	ENSG00000173517	PEAK1	chr15	-	77284957	77285078	77252366	77252526	77286422	77286504	4,25	1,5	5,5	8,11	270	149	2.29464e-05	0.00220737	0.688,0.734	0.256,0.201	0.482
10722	ENSG00000140367	UBE2Q2	chr15	+	75873427	75873568	75868950	75869010	75876186	75876271	904,722	7,5	278,607	5,18	290	149	0.00051168	0.0221653	0.985,0.987	0.966,0.945	0.03
10725	ENSG00000140367	UBE2Q2	chr15	+	75876186	75876271	75873427	75873568	75879097	75879188	314,246	0,0	97,206	2,9	234	149	0.000376313	0.0180821	1.0,1.0	0.969,0.936	0.047
10726	ENSG00000140367	UBE2Q2	chr15	+	75877960	75878021	75873427	75873568	75879097	75879188	120,111	0,0	43,72	2,9	210	149	6.06613e-06	0.000806378	1.0,1.0	0.938,0.85	0.106
10809	ENSG00000179151	EDC3	chr15	-	74676940	74677022	74674960	74675142	74687090	74687179	10,29	12,25	2,15	8,56	231	149	0.000118814	0.00758452	0.35,0.428	0.139,0.147	0.246
10858	ENSG00000091157	WDR7	chr18	+	56816030	56816144	56781532	56781656	56879943	56880165	106,111	4,7	19,112	0,0	263	149	0.000446381	0.0202049	0.938,0.9	1.0,1.0	-0.081
10913	ENSG00000213614	HEXA	chr15	-	72353067	72353178	72351131	72351234	72355558	72355624	307,295	1,1	157,206	6,8	260	149	6.91121e-05	0.00503071	0.994,0.994	0.937,0.937	0.057
10914	ENSG00000213614	HEXA	chr15	-	72353690	72353737	72353067	72353178	72355558	72355624	549,568	5,4	263,468	13,11	196	149	0.00015114	0.00917592	0.988,0.991	0.939,0.97	0.035
11121	ENSG00000182718	ANXA2	chr15	-	60396279	60396427	60386027	60386086	60397257	60397338	180,157	1436,1554	166,211	851,1235	297	149	0.000201304	0.0113791	0.059,0.048	0.089,0.079	-0.03
11122	ENSG00000182718	ANXA2	chr15	-	60396279	60396427	60386027	60386086	60397942	60397984	48,49	2531,2668	56,86	1607,1903	297	149	6.9023e-06	0.000880426	0.009,0.009	0.017,0.022	-0.011
11235	ENSG00000047346	FAM214A	chr15	-	52587150	52587219	52584742	52584944	52593577	52593736	17,6	3,5	25,15	1,0	218	149	9.18719e-05	0.00617417	0.795,0.451	0.945,1.0	-0.349
11371	ENSG00000141564	RPTOR	chr17	+	80643727	80643810	80625690	80625793	80707840	80707999	210,260	0,0	45,253	7,6	232	149	3.31972e-05	0.00293659	1.0,1.0	0.805,0.964	0.115
11458	ENSG00000237289	CKMT1B	chr15	+	43597375	43598327	43596407	43596531	43598826	43598952	116,63	8,0	99,69	0,0	1101	149	0.000223216	0.0122319	0.662,1.0	1.0,1.0	-0.169
11518	ENSG00000214331	AC009053.1	chr16	-	74350616	74350738	74348866	74349015	74352039	74352203	28,9	1,5	29,24	0,0	271	149	0.000222527	0.012208	0.939,0.497	1.0,1.0	-0.282
11519	ENSG00000214331	AC009053.1	chr16	-	74350616	74350738	74349741	74349859	74352039	74352203	14,9	0,0	7,14	0,10	271	149	0.000357441	0.0175411	1.0,1.0	1.0,0.435	0.282
11628	ENSG00000051180	RAD51	chr15	+	40706176	40706294	40701063	40701201	40709024	40709116	311,305	0,0	207,354	6,13	267	149	5.96688e-06	0.000795371	1.0,1.0	0.951,0.938	0.056
11691	ENSG00000127586	CHTF18	chr16	+	791850	791948	791160	791370	792223	792347	54,80	3,6	88,57	26,13	247	149	6.56726e-05	0.00483668	0.916,0.889	0.671,0.726	0.204
11729	ENSG00000125107	CNOT1	chr16	-	58623281	58623409	58599262	58599511	58629727	58629885	16,43	421,630	8,58	27,399	277	149	3.05295e-06	0.000461635	0.02,0.035	0.137,0.073	-0.078
11877	ENSG00000114062	UBE3A	chr15	-	25407066	25407212	25405460	25405502	25408619	25408684	12,24	0,6	9,12	0,0	295	149	0.000488294	0.0215727	1.0,0.669	1.0,1.0	-0.165
11878	ENSG00000114062	UBE3A	chr15	-	25407066	25407228	25405460	25405502	25408619	25408684	12,26	0,6	10,12	0,0	311	149	0.000454751	0.0205261	1.0,0.675	1.0,1.0	-0.162
11879	ENSG00000114062	UBE3A	chr15	-	25407066	25407262	25405460	25405502	25408619	25408684	12,38	0,6	12,16	0,0	345	149	0.000420026	0.0194765	1.0,0.732	1.0,1.0	-0.134
12023	ENSG00000100429	HDAC10	chr22	-	50250062	50250160	50249858	50249964	50250770	50250890	19,3	0,0	28,12	5,5	247	149	1.6767e-05	0.00174099	1.0,1.0	0.772,0.591	0.319
12171	ENSG00000100664	EIF5	chr14	+	103334388	103334597	103334188	103334260	103335652	103335844	291,334	14,25	600,1510	22,35	358	149	0.00105942	0.0367471	0.896,0.848	0.919,0.947	-0.061
12227	ENSG00000131943	C19orf12	chr19	-	29708253	29708423	29698885	29702977	29715124	29715224	27,17	1,0	13,27	3,6	319	149	0.000103333	0.00676584	0.927,1.0	0.669,0.678	0.29
12335	ENSG00000100749	VRK1	chr14	+	96856129	96856250	96855223	96855356	96856527	96856586	1754,1490	32,27	1309,1240	41,47	270	149	0.00101836	0.0357846	0.968,0.968	0.946,0.936	0.027
12371	ENSG00000171469	ZNF561	chr19	-	9614020	9614103	9607325	9611336	9617044	9617171	52,45	2,6	95,190	0,2	232	149	0.000412888	0.0191915	0.943,0.828	1.0,0.984	-0.107
12409	ENSG00000100605	ITPK1	chr14	-	93076594	93076619	93016675	93016801	93115068	93115184	255,327	4,8	92,216	7,14	174	149	0.00129263	0.0420341	0.982,0.972	0.918,0.93	0.053
12640	ENSG00000112029	FBXO5	chr6	-	152973045	152973136	152972271	152972454	152974906	152975621	57,78	10,14	1262,1343	0,0	240	149	0	0	0.78,0.776	1.0,1.0	-0.222
12697	ENSG00000116350	SRSF4	chr1	-	29165889	29166064	29159373	29160517	29181645	29181890	11,12	469,423	46,31	313,454	324	149	1.37569e-08	4.62259e-06	0.011,0.013	0.063,0.03	-0.035
12764	ENSG00000213920	MDP1	chr14	-	24214261	24214395	24213953	24214151	24214491	24214599	65,86	1,0	75,75	9,9	283	149	9.65963e-07	0.000173111	0.972,1.0	0.814,0.814	0.172
12765	ENSG00000213920	MDP1	chr14	-	24214309	24214395	24213942	24214151	24214491	24214599	129,153	1,0	137,114	9,9	235	149	2.05957e-06	0.000333299	0.988,1.0	0.906,0.889	0.097
12774	ENSG00000104450	SPAG1	chr8	+	100233410	100233537	100231155	100231288	100239239	100239404	98,84	1,0	34,68	13,2	276	149	1.44142e-05	0.00151622	0.981,1.0	0.585,0.948	0.224
13069	ENSG00000100479	POLE2	chr14	-	49654783	49654838	49654154	49654214	49655004	49655094	319,343	0,7	285,262	12,15	204	149	3.97821e-05	0.00338302	1.0,0.973	0.945,0.927	0.05
13667	ENSG00000171453	POLR1C	chr6	+	43521181	43521317	43520931	43521048	43529248	43529404	125,192	25,21	490,378	34,10	285	149	4.282e-05	0.00354247	0.723,0.827	0.883,0.952	-0.143
13709	ENSG00000153044	CENPH	chr5	+	69197052	69197109	69195716	69195791	69202505	69202569	792,723	8,9	524,610	18,24	206	149	3.11595e-05	0.00280766	0.986,0.983	0.955,0.948	0.033
13731	ENSG00000137413	TAF8	chr6	+	42066311	42066459	42057388	42057513	42068464	42068607	107,130	4,7	60,178	0,0	297	149	0.000149081	0.00906229	0.931,0.903	1.0,1.0	-0.083
13825	ENSG00000112081	SRSF3	chr6	+	36599820	36600276	36598848	36598983	36601151	36601190	99,143	7026,6557	559,492	5122,5491	605	149	1.11022e-16	1.73291e-13	0.003,0.005	0.026,0.022	-0.02
13941	ENSG00000161800	RACGAP1	chr12	-	49990683	49990792	49976922	49977059	49991997	49992133	842,872	6,14	488,724	31,11	258	149	8.22665e-05	0.00568024	0.988,0.973	0.901,0.974	0.043
13945	ENSG00000161800	RACGAP1	chr12	-	50006433	50006636	50005255	50005392	50016630	50016715	1992,2625	17,14	444,1796	4,36	352	149	0.000359928	0.0175563	0.98,0.988	0.979,0.955	0.017
14260	ENSG00000163660	CCNL1	chr3	-	157151916	157151930	157150281	157150381	157152176	157152241	17,28	33,43	36,27	125,157	163	149	0.000226691	0.0123721	0.32,0.373	0.208,0.136	0.175
14529	ENSG00000137210	TMEM14B	chr6	+	10755141	10755232	10749201	10749268	10770076	10770204	24,20	3,6	24,24	0,1	240	149	0.000182156	0.0106065	0.832,0.674	1.0,0.937	-0.216
14877	ENSG00000166888	STAT6	chr12	-	57107604	57107743	57107230	57107314	57108162	57108283	167,194	5,5	61,203	8,25	288	149	1.03217e-05	0.00117514	0.945,0.953	0.798,0.808	0.146
14879	ENSG00000166888	STAT6	chr12	-	57107658	57107743	57107230	57107314	57108162	57108299	60,60	5,5	20,58	8,25	234	149	6.71953e-06	0.000869353	0.884,0.884	0.614,0.596	0.279
15019	ENSG00000104497	SNX16	chr8	-	81823791	81823940	81803091	81803228	81839611	81840082	20,4	0,0	9,8	0,7	298	149	0.000940902	0.0341634	1.0,1.0	1.0,0.364	0.318
15020	ENSG00000104497	SNX16	chr8	-	81829429	81829516	81803091	81803228	81839611	81839751	9,18	0,0	21,22	0,7	236	149	0.000625862	0.0258392	1.0,1.0	1.0,0.665	0.167
15107	ENSG00000198612	COPS8	chr2	+	237087463	237087563	237087126	237087197	237088604	237088653	81,67	1158,1195	25,31	732,848	249	149	0.00153651	0.0474757	0.04,0.032	0.02,0.021	0.016
15278	ENSG00000132780	NASP	chr1	+	45600384	45600457	45591222	45591270	45602254	45602365	44,27	1457,1486	57,103	1029,1501	222	149	2.79005e-08	8.13266e-06	0.02,0.012	0.036,0.044	-0.024
15313	ENSG00000112541	PDE10A	chr6	-	165450241	165450362	165435236	165435377	165482314	165482343	120,128	0,0	41,155	1,7	270	149	0.00166187	0.0498488	1.0,1.0	0.958,0.924	0.059
15450	ENSG00000134644	PUM1	chr1	-	30941921	30942123	30941150	30941272	30945345	30945372	83,112	0,0	164,397	13,6	351	149	0.000127973	0.00807104	1.0,1.0	0.843,0.966	0.096
15495	ENSG00000281398	SNHG4	chr5	+	139278326	139278496	139276120	139276150	139279050	139279129	16,14	3,6	15,32	0,0	319	149	8.52646e-07	0.000156277	0.714,0.521	1.0,1.0	-0.383
15497	ENSG00000281398	SNHG4	chr5	+	139279934	139280058	139279050	139279129	139282738	139282989	129,165	24,24	120,195	61,92	273	149	5.76252e-08	1.54906e-05	0.746,0.79	0.518,0.536	0.241
15500	ENSG00000280987	MATR3	chr5	+	139279934	139280058	139279050	139279129	139307238	139307556	78,96	47,35	67,85	6,18	273	149	0.000376046	0.0180821	0.475,0.6	0.859,0.72	-0.252
15658	ENSG00000092201	SUPT16H	chr14	-	21372468	21372717	21371873	21372044	21373337	21373430	28,29	1506,1828	27,43	201,1313	398	149	0.00047558	0.0212287	0.007,0.006	0.048,0.012	-0.024
15724	ENSG00000157800	SLC37A3	chr7	-	140380281	140380390	140369589	140369682	140382437	140382596	180,308	0,0	80,311	9,5	258	149	4.34965e-05	0.00357082	1.0,1.0	0.837,0.973	0.095
15817	ENSG00000126456	IRF3	chr19	-	49664552	49664673	49663187	49663258	49665630	49665788	50,49	20,14	9,20	14,17	270	149	0.00118102	0.0395473	0.58,0.659	0.262,0.394	0.291
15855	ENSG00000064652	SNX24	chr5	+	123001939	123002004	123001404	123001437	123007681	123007774	115,138	2,0	74,109	0,12	214	149	0.000470854	0.0211104	0.976,1.0	1.0,0.863	0.056
15856	ENSG00000064652	SNX24	chr5	+	123001939	123002080	123001404	123001437	123007681	123008610	79,102	2,0	73,90	0,12	290	149	0.00139559	0.0445732	0.953,1.0	1.0,0.794	0.079
15868	ENSG00000186871	ERCC6L	chrX	-	72237830	72237948	72204656	72208698	72238843	72239027	21,25	59,92	4,8	39,160	267	149	3.8436e-07	7.97368e-05	0.166,0.132	0.054,0.027	0.109
15905	ENSG00000214253	FIS1	chr7	-	101244006	101244139	101240829	101240906	101251894	101252133	743,719	10,9	459,544	45,26	282	149	2.86574e-11	2.16663e-08	0.975,0.977	0.843,0.917	0.096
16003	ENSG00000112130	RNF8	chr6	+	37359182	37359342	37353978	37354275	37360445	37360574	6,26	111,125	21,25	36,85	309	149	0.000183678	0.010666	0.025,0.091	0.22,0.124	-0.114
							Exon1		Exon2
16115	ENSG00000153113	CAST	chr5	+	96730779	96730860	96729589	96729725	96736171	96736187	2447,2560	57,36	737,2099	55,60	230	149	1.21181e-06	0.000214783	0.965,0.979	0.897,0.958	0.044
16303	ENSG00000204120	GIGYF2	chr2	+	232703423	232703489	232697298	232697392	232734416	232734486	24,21	0,3	11,39	6,12	215	149	0.0009906	0.035082	1.0,0.829	0.56,0.693	0.288
16367	ENSG00000164329	TENT2	chr5	+	79656957	79657001	79648861	79649190	79668891	79669028	352,345	13,10	221,377	34,30	193	149	2.46494e-06	0.00039021	0.954,0.964	0.834,0.907	0.088
16437	ENSG00000147419	CCDC25	chr8	-	27756718	27756770	27752511	27752587	27762418	27762458	599,518	27,25	321,379	55,55	201	149	4.32327e-10	2.52036e-07	0.943,0.939	0.812,0.836	0.117
16445	ENSG00000171617	ENC1	chr5	-	74637493	74640125	74634683	74636498	74640306	74640582	147,323	191,308	1334,1834	57,324	2781	149	4.21139e-11	3.08752e-08	0.04,0.053	0.556,0.233	-0.348
16446	ENSG00000171617	ENC1	chr5	-	74637564	74637701	74634683	74636498	74640306	74640728	122,154	191,308	83,351	57,324	286	149	8.02671e-07	0.00014938	0.25,0.207	0.431,0.361	-0.168
16516	ENSG00000205571	SMN2	chr5	+	70069234	70069330	70067278	70067446	70070640	70070654	115,73	6,3	118,80	0,0	245	149	0.000822472	0.0311157	0.921,0.937	1.0,1.0	-0.071
16540	ENSG00000152942	RAD17	chr5	+	69371034	69371171	69369817	69369933	69373829	69374087	47,56	6,4	23,62	1,0	286	149	0.000470352	0.0211104	0.803,0.879	0.923,1.0	-0.121
16556	ENSG00000152942	RAD17	chr5	+	69410513	69410550	69400048	69400169	69414030	69414493	33,48	2,0	55,45	7,8	186	149	0.000370349	0.0179201	0.93,1.0	0.863,0.818	0.125
16656	ENSG00000086189	DIMT1	chr5	-	62398428	62398560	62394483	62394607	62398645	62398739	279,273	2,0	193,235	7,6	281	149	0.000560038	0.0238544	0.987,1.0	0.936,0.954	0.048
16705	ENSG00000118965	WDR35	chr2	-	19960553	19960614	19953833	19953978	19966723	19966909	152,193	0,7	30,181	15,5	210	149	0.00109437	0.037609	1.0,0.951	0.587,0.963	0.201
16946	ENSG00000205765	C5orf51	chr5	+	41912068	41912183	41911047	41911179	41917015	41921636	119,123	19,7	48,242	0,8	264	149	0.000612485	0.0254182	0.779,0.908	1.0,0.945	-0.129
16960	ENSG00000104731	KLHDC4	chr16	-	87756398	87756477	87755193	87755292	87761948	87762040	115,126	4,1	77,212	9,24	228	149	1.1032e-05	0.00123281	0.949,0.988	0.848,0.852	0.118
16962	ENSG00000104731	KLHDC4	chr16	-	87756421	87756477	87755193	87755292	87761948	87762040	20,31	4,1	13,64	9,24	205	149	0.00127793	0.0416398	0.784,0.958	0.512,0.66	0.285
17007	ENSG00000112983	BRD8	chr5	-	138157641	138157894	138156881	138157267	138160068	138160129	17,19	156,170	104,42	324,260	402	149	0.000130107	0.00818656	0.039,0.04	0.106,0.056	-0.042
17009	ENSG00000112983	BRD8	chr5	-	138159554	138159599	138157641	138157894	138160068	138160129	25,25	0,0	37,36	10,0	194	149	0.000360425	0.0175628	1.0,1.0	0.74,1.0	0.13
17017	ENSG00000112983	BRD8	chr5	-	138164086	138164133	138163129	138163344	138164319	138164413	680,601	12,17	703,882	57,22	196	149	0.000493947	0.0216295	0.977,0.964	0.904,0.968	0.034
17110	ENSG00000242110	AMACR	chr5	-	34004573	34004734	33998640	33998827	34005755	34005899	125,140	13,3	82,158	20,23	310	149	0.000879279	0.0325771	0.822,0.957	0.663,0.768	0.174
17296	ENSG00000088899	LZTS3	chr20	-	3167737	3167961	3166704	3167181	3173454	3173546	11,24	0,7	1,17	0,0	373	149	0.000339401	0.0168783	1.0,0.578	1.0,1.0	-0.211
17391	ENSG00000138303	ASCC1	chr10	-	72128081	72128167	72096031	72097450	72133056	72133181	205,237	10,5	132,244	2,0	235	149	0.00106243	0.0367988	0.929,0.968	0.977,1.0	-0.04
17436	ENSG00000056097	ZFR	chr5	-	32380074	32380172	32379114	32379210	32385507	32385649	1383,1663	3,7	693,1135	12,29	247	149	9.47588e-08	2.30407e-05	0.996,0.993	0.972,0.959	0.029
17465	ENSG00000143889	HNRNPLL	chr2	-	38577919	38578002	38577460	38577532	38581912	38581985	12,10	745,715	19,31	265,625	232	149	7.12703e-07	0.000135237	0.01,0.009	0.044,0.031	-0.028
17496	ENSG00000155906	RMND1	chr6	-	151445307	151445825	151436234	151436554	151452015	151452018	738,737	4,1	375,774	9,9	667	149	0.000410033	0.0190957	0.976,0.994	0.903,0.951	0.058
17522	ENSG00000112941	TENT4A	chr5	+	6743711	6743840	6742489	6742597	6746213	6746427	409,441	13,19	102,619	0,9	278	149	0.00104788	0.0365268	0.944,0.926	1.0,0.974	-0.052
17555	ENSG00000048028	USP28	chr11	-	113817657	113817837	113815173	113815382	113823604	113823700	280,346	8,14	68,308	0,3	329	149	0.000709843	0.028101	0.941,0.918	1.0,0.979	-0.06
17604	ENSG00000188818	ZDHHC11	chr5	-	823388	823809	821860	821895	825163	825251	24,39	0,0	84,60	10,6	570	149	3.83602e-06	0.000547532	1.0,1.0	0.687,0.723	0.295
17605	ENSG00000188818	ZDHHC11	chr5	-	823388	824093	821860	821895	825163	825251	43,63	0,0	147,86	10,6	854	149	3.49191e-06	0.000507397	1.0,1.0	0.719,0.714	0.284
17677	ENSG00000112249	ASCC3	chr6	-	100848147	100848707	100805759	100805880	100864063	100864214	774,1107	0,0	78,668	5,5	709	149	0.000338224	0.0168371	1.0,1.0	0.766,0.966	0.134
17811	ENSG00000069869	NEDD4	chr15	-	55856130	55856196	55852423	55852543	55860406	55860574	187,238	11,12	32,202	0,3	215	149	0.00088229	0.0326387	0.922,0.932	1.0,0.979	-0.062
17877	ENSG00000167635	ZNF146	chr19	+	36218121	36218195	36215095	36215155	36228747	36228819	95,97	13,7	67,151	1,5	223	149	0.00124013	0.0408479	0.83,0.903	0.978,0.953	-0.099
17998	ENSG00000138443	ABI2	chr2	+	203395655	203395780	203394699	203394846	203402575	203402734	1114,1156	9,3	505,939	12,13	274	149	0.000829628	0.031313	0.985,0.995	0.958,0.975	0.024
17999	ENSG00000138443	ABI2	chr2	+	203395658	203395780	203394699	203394846	203402575	203402734	615,655	9,3	279,519	12,13	271	149	0.000537726	0.0230865	0.974,0.992	0.927,0.956	0.041
18071	ENSG00000116678	LEPR	chr1	+	65592656	65592865	65572325	65572449	65596447	65596593	43,35	3,4	5,27	0,0	358	149	0.000409242	0.0190957	0.856,0.785	1.0,1.0	-0.179
18162	ENSG00000132694	ARHGEF11	chr1	-	156980436	156980486	156979228	156979286	156984338	156984437	88,82	4,7	33,122	0,1	199	149	0.000729443	0.0285563	0.943,0.898	1.0,0.989	-0.074
18260	ENSG00000106070	GRB10	chr7	-	50616209	50616347	50614769	50614880	50618070	50618139	42,58	2,7	24,70	0,0	287	149	8.2115e-05	0.00568024	0.916,0.811	1.0,1.0	-0.136
18370	ENSG00000187583	PLEKHN1	chr1	+	973185	973326	972860	973010	973832	974051	9,15	0,0	5,13	7,3	290	149	7.24416e-07	0.000136923	1.0,1.0	0.268,0.69	0.521
18371	ENSG00000187583	PLEKHN1	chr1	+	973499	973640	972860	973010	973832	974051	12,9	0,0	13,12	7,3	290	149	1.27948e-06	0.000222343	1.0,1.0	0.488,0.673	0.419
18393	ENSG00000105821	DNAJC2	chr7	-	103327331	103327378	103326542	103326684	103327655	103327754	45,38	966,1018	85,60	866,792	196	149	1.75234e-05	0.0018079	0.034,0.028	0.069,0.054	-0.03
18422	ENSG00000253710	ALG11	chr13	+	52023712	52023779	52018912	52019143	52024005	52024204	18,17	52,58	4,5	32,69	216	149	0.000362844	0.0176274	0.193,0.168	0.079,0.048	0.117
18494	ENSG00000214944	ARHGEF28	chr5	+	73752908	73753202	73749836	73749984	73773854	73774038	100,91	4,8	16,101	0,0	443	149	3.65104e-05	0.00316601	0.894,0.793	1.0,1.0	-0.156
18533	ENSG00000129810	SGO1	chr3	-	20174248	20175055	20171042	20171232	20176600	20176659	413,429	22,19	967,608	7,14	956	149	6.50522e-06	0.000850724	0.745,0.779	0.956,0.871	-0.151
18591	ENSG00000137713	PPP2R1B	chr11	-	111737447	111737569	111726907	111727057	111742052	111742144	74,103	9,2	100,74	0,0	271	149	8.66802e-05	0.00592401	0.819,0.966	1.0,1.0	-0.108
18755	ENSG00000105755	ETHE1	chr19	-	43526200	43526349	43511436	43511566	43526514	43526659	178,201	3,2	110,169	10,7	298	149	0.000563655	0.0239093	0.967,0.98	0.846,0.923	0.089
18977	ENSG00000026297	RNASET2	chr6	-	166948565	166948625	166946681	166946739	166952487	166952548	54,37	3,0	21,21	7,5	209	149	8.22064e-05	0.00568024	0.928,1.0	0.681,0.75	0.248
19157	ENSG00000152784	PRDM8	chr4	+	80200078	80200299	80197503	80197763	80201289	80201521	410,496	2,6	568,1312	11,35	370	149	0.00163964	0.0494494	0.988,0.971	0.954,0.938	0.034
19180	ENSG00000101844	ATG4A	chrX	+	108126792	108127094	108126076	108126187	108128780	108128852	32,31	105,148	25,47	33,85	451	149	9.42998e-05	0.00629363	0.091,0.065	0.2,0.154	-0.099
19260	ENSG00000196510	ANAPC7	chr12	-	110388511	110388623	110387738	110387892	110395100	110395220	749,738	3,8	440,976	26,20	261	149	7.83904e-07	0.000146451	0.993,0.981	0.906,0.965	0.051
19316	ENSG00000163738	MTHFD2L	chr4	+	74281424	74281550	74225301	74225394	74301696	74301990	52,42	3,3	26,19	9,7	275	149	0.000227395	0.0123907	0.904,0.884	0.61,0.595	0.291
19581	ENSG00000137494	ANKRD42	chr11	+	83240758	83240934	83236403	83236509	83247942	83248971	44,41	1,0	42,25	4,3	325	149	0.000862572	0.0322295	0.953,1.0	0.828,0.793	0.166
19582	ENSG00000137494	ANKRD42	chr11	+	83245497	83245624	83236403	83236509	83247942	83248087	31,36	1,0	39,24	4,3	276	149	0.00147884	0.0463449	0.944,1.0	0.84,0.812	0.146
19688	ENSG00000168397	ATG4B	chr2	+	241653306	241653369	241651263	241651335	241653511	241653524	14,31	607,667	25,46	354,625	212	149	0.000847697	0.0317965	0.016,0.032	0.047,0.049	-0.024
19813	ENSG00000113649	TCERG1	chr5	+	146462017	146462096	146459214	146459337	146463550	146463793	21,18	414,617	29,26	200,423	228	149	0.000263368	0.0138903	0.032,0.019	0.087,0.039	-0.037
19823	ENSG00000113649	TCERG1	chr5	+	146510066	146510160	146509144	146509245	146510440	146510765	50,43	729,715	118,63	670,684	243	149	1.10197e-05	0.00123281	0.04,0.036	0.097,0.053	-0.037
19849	ENSG00000177058	SLC38A9	chr5	-	55704321	55704434	55702738	55702894	55711451	55711499	22,30	2,5	5,53	0,1	262	149	0.000791647	0.0302093	0.862,0.773	1.0,0.968	-0.166
19919	ENSG00000119922	IFIT2	chr10	+	89292288	89292473	89285035	89285264	89305961	89308900	57,79	0,7	38,59	0,0	334	149	0.00139492	0.0445732	1.0,0.834	1.0,1.0	-0.083
20114	ENSG00000157869	RAB28	chr4	-	13369870	13369965	13367723	13368650	13376544	13376622	381,399	6,9	205,256	7,31	244	149	1.13833e-05	0.00125468	0.975,0.964	0.947,0.835	0.079
20160	ENSG00000005436	GCFC2	chr2	-	75680192	75680314	75673443	75673520	75687826	75687977	767,766	3,6	422,491	15,7	271	149	0.000215043	0.0119054	0.993,0.986	0.939,0.975	0.033
20199	ENSG00000155229	MMS19	chr10	-	97459361	97459505	97459222	97459282	97459658	97459741	259,203	1,1	281,280	11,8	293	149	0.000104494	0.00680441	0.992,0.99	0.929,0.947	0.053
20200	ENSG00000155229	MMS19	chr10	-	97459361	97459526	97459222	97459282	97459658	97459741	548,447	1,1	559,488	11,8	314	149	0.000433109	0.0198455	0.996,0.995	0.96,0.967	0.032
20269	ENSG00000085982	USP40	chr2	-	233540661	233540766	233533478	233533779	233542267	233542363	121,122	4,7	25,103	0,0	254	149	0.000904126	0.0331741	0.947,0.911	1.0,1.0	-0.071
20295	ENSG00000144659	SLC25A38	chr3	+	39391440	39391620	39390422	39390507	39391852	39392021	301,304	8,10	190,425	0,0	329	149	9.0504e-06	0.0010681	0.945,0.932	1.0,1.0	-0.061
20360	ENSG00000087266	SH3BP2	chr4	+	2829492	2830147	2827605	2827674	2831570	2831679	211,274	11,23	310,494	7,8	804	149	3.81493e-05	0.00327874	0.78,0.688	0.891,0.92	-0.171
20466	ENSG00000198586	TLK1	chr2	-	171117738	171117857	171082780	171082852	171160289	171160495	177,227	0,0	118,297	5,13	268	149	4.94349e-06	0.000683932	1.0,1.0	0.929,0.927	0.072
20472	ENSG00000136261	BZW2	chr7	+	16685923	16686040	16682779	16682845	16689796	16689906	1286,1122	6,2	732,900	16,9	266	149	0.000663836	0.0269472	0.992,0.997	0.962,0.982	0.022
20587	ENSG00000185798	WDR53	chr3	-	196566876	196567307	196560995	196561491	196568518	196568554	140,146	2,0	207,302	11,7	580	149	0.000658324	0.0268134	0.947,1.0	0.829,0.917	0.101
20877	ENSG00000175556	LONRF3	chrX	+	118982820	118982943	118978344	118978463	118989407	118989672	13,10	6,11	6,13	0,2	272	149	0.000869747	0.0323976	0.543,0.332	1.0,0.781	-0.453
20890	ENSG00000156976	EIF4A2	chr3	+	186784961	186785101	186784563	186784696	186785882	186785913	3536,3982	226,176	2115,3804	526,713	289	149	0	0	0.89,0.921	0.675,0.733	0.202
20899	ENSG00000156976	EIF4A2	chr3	+	186788309	186788416	186787802	186787882	186789124	186789881	627,691	2388,2017	1268,1082	1666,2279	256	149	9.06373e-08	2.21498e-05	0.133,0.166	0.307,0.217	-0.112
20900	ENSG00000156976	EIF4A2	chr3	+	186788309	186788420	186787802	186787882	186789124	186789291	689,749	2388,2017	1292,1147	1666,2279	260	149	1.89958e-07	4.25533e-05	0.142,0.175	0.308,0.224	-0.108
20904	ENSG00000174373	RALGAPA1	chr14	-	35548507	35548538	35538351	35539690	35549109	35549234	87,109	10,12	82,84	3,2	180	149	0.00145609	0.0459593	0.878,0.883	0.958,0.972	-0.084
20942	ENSG00000114859	CLCN2	chr3	-	184353541	184353795	184353249	184353422	184354100	184354314	24,48	0,0	46,28	0,6	403	149	0.00110131	0.0377805	1.0,1.0	1.0,0.633	0.183
20957	ENSG00000159147	DONSON	chr21	-	33583487	33583666	33582164	33582246	33584589	33584726	1449,1244	16,15	720,1085	40,31	328	149	5.35251e-08	1.45501e-05	0.976,0.974	0.891,0.941	0.059
21060	ENSG00000114416	FXR1	chr3	+	180914651	180914995	180912481	180912736	180933333	180933386	22,49	945,1112	40,42	408,786	493	149	0.000325665	0.0163126	0.007,0.013	0.029,0.016	-0.012
21141	ENSG00000162736	NCSTN	chr1	+	160357040	160357253	160356599	160356754	160358148	160358949	1582,1438	7,5	910,1164	5,22	362	149	0.000697649	0.0278295	0.989,0.992	0.987,0.956	0.019
21241	ENSG00000198700	IPO9	chr1	+	201834953	201835064	201829148	201829372	201847278	201847340	10,12	515,698	8,32	45,432	260	149	7.26619e-08	1.86026e-05	0.011,0.01	0.092,0.041	-0.056
21318	ENSG00000123130	ACOT9	chrX	-	23713134	23713208	23707716	23707944	23721880	23721984	1467,1395	45,53	864,1327	56,75	223	149	0.000864914	0.0322921	0.956,0.946	0.912,0.922	0.034
21385	ENSG00000147996	CBWD5	chr9	+	65700250	65700337	65698514	65698561	65702969	65703014	29,31	6,3	21,13	0,1	236	149	0.00150328	0.0468377	0.753,0.867	1.0,0.891	-0.135
21460	ENSG00000197415	VEPH1	chr3	-	157489054	157489160	157470418	157470529	157495211	157495506	29,28	415,376	30,40	151,320	255	149	0.000547907	0.0234616	0.039,0.042	0.104,0.068	-0.045
21578	ENSG00000082996	RNF13	chr3	+	149902071	149902162	149895472	149895570	149911977	149912083	187,216	12,2	137,262	1,1	240	149	0.000861012	0.0321961	0.906,0.985	0.988,0.994	-0.045
21657	ENSG00000158062	UBXN11	chr1	-	26302812	26302918	26301693	26301722	26306591	26306609	25,36	1,0	35,26	5,4	255	149	0.000326675	0.0163293	0.936,1.0	0.804,0.792	0.17
21725	ENSG00000153914	SREK1	chr5	+	66156064	66158932	66153462	66153596	66159218	66159334	449,525	230,290	1092,1191	119,162	3017	149	0	0	0.088,0.082	0.312,0.266	-0.204
21726	ENSG00000153914	SREK1	chr5	+	66158808	66158932	66153462	66153596	66159218	66159334	37,53	230,290	94,69	119,162	273	149	3.95346e-09	1.66344e-06	0.081,0.091	0.301,0.189	-0.159
21793	ENSG00000168591	TMUB2	chr17	+	44187616	44187743	44187048	44187109	44189021	44189588	22,10	0,1	8,8	4,4	276	149	2.18277e-05	0.00213369	1.0,0.844	0.519,0.519	0.403
21795	ENSG00000168591	TMUB2	chr17	+	44187675	44187743	44186969	44187109	44189021	44189588	20,9	0,1	5,4	4,4	217	149	3.20451e-06	0.000483042	1.0,0.861	0.462,0.407	0.496
21884	ENSG00000138231	DBR1	chr3	-	138163777	138163858	138163348	138163494	138167080	138167305	74,98	8,8	112,195	1,3	230	149	3.76744e-05	0.00324368	0.857,0.888	0.986,0.977	-0.109
21918	ENSG00000119725	ZNF410	chr14	+	73922065	73922206	73920145	73921105	73923394	73923522	98,97	86,107	154,266	96,151	290	149	0.00159258	0.0485265	0.369,0.318	0.452,0.475	-0.12
21952	ENSG00000113971	NPHP3	chr3	-	132717954	132718117	132716756	132716909	132718993	132719144	14,19	44,63	37,47	15,35	312	149	3.11471e-08	8.9022e-06	0.132,0.126	0.541,0.391	-0.337
22019	ENSG00000176261	ZBTB8OS	chr1	-	32634701	32634792	32633950	32634072	32650432	32650525	71,36	2,8	38,51	0,0	240	149	0.000120673	0.0076728	0.957,0.736	1.0,1.0	-0.153
22045	ENSG00000172046	USP19	chr3	-	49117058	49117358	49116726	49116943	49117436	49117570	60,107	1,8	35,115	1,0	449	149	0.000871616	0.0324239	0.952,0.816	0.921,1.0	-0.077
22086	ENSG00000163913	IFT122	chr3	+	129461227	129461304	129458598	129458677	129463559	129463626	173,198	1,0	44,146	5,4	226	149	0.000901751	0.0331558	0.991,1.0	0.853,0.96	0.089
22322	ENSG00000112701	SENP6	chr6	+	75622750	75622858	75621531	75621625	75623899	75623960	27,39	138,177	26,76	73,143	257	149	0.000111251	0.00714887	0.102,0.113	0.171,0.236	-0.096
22338	ENSG00000175455	CCDC14	chr3	-	123931101	123931234	123913452	123915718	123933672	123933755	78,122	15,20	159,155	8,0	282	149	7.01638e-08	1.82528e-05	0.733,0.763	0.913,1.0	-0.209
22341	ENSG00000175455	CCDC14	chr3	-	123955842	123955965	123948895	123949132	123956739	123956795	54,63	41,45	71,83	0,7	272	149	1.9984e-15	2.84402e-12	0.419,0.434	1.0,0.867	-0.507
22342	ENSG00000175455	CCDC14	chr3	-	123955842	123955965	123948895	123949132	123961143	123961381	39,55	6,11	71,83	0,0	272	149	3.44893e-09	1.49003e-06	0.781,0.733	1.0,1.0	-0.243
22344	ENSG00000175455	CCDC14	chr3	-	123955842	123956115	123948895	123949132	123956739	123956795	48,66	41,45	101,107	0,7	422	149	0	0	0.292,0.341	1.0,0.844	-0.605
22345	ENSG00000175455	CCDC14	chr3	-	123955842	123956795	123948895	123949132	123961143	123961349	88,121	6,11	209,267	0,0	1102	149	2.43728e-11	1.90214e-08	0.665,0.598	1.0,1.0	-0.369
22348	ENSG00000175455	CCDC14	chr3	-	123956045	123956115	123955842	123955965	123956739	123956795	10,11	15,8	9,18	0,0	219	149	7.22992e-10	3.93072e-07	0.312,0.483	1.0,1.0	-0.603
22349	ENSG00000175455	CCDC14	chr3	-	123956354	123956427	123948895	123949132	123956739	123956795	22,27	41,45	20,35	0,7	222	149	1.67593e-09	8.53613e-07	0.265,0.287	1.0,0.77	-0.609
22352	ENSG00000175455	CCDC14	chr3	-	123956739	123956795	123948895	123949132	123961143	123961209	48,61	6,11	5,20	0,0	205	149	8.1652e-05	0.00568024	0.853,0.801	1.0,1.0	-0.173
22390	ENSG00000173226	IQCB1	chr3	-	121788283	121788432	121781742	121781874	121790072	121790215	724,632	3,5	555,608	21,25	298	149	5.23639e-09	2.12919e-06	0.992,0.984	0.93,0.924	0.061
22391	ENSG00000173226	IQCB1	chr3	-	121795456	121795566	121790072	121790215	121797117	121797227	487,417	4,1	348,399	14,4	259	149	0.00114021	0.0385793	0.986,0.996	0.935,0.983	0.032
22429	ENSG00000121578	B4GALT4	chr3	-	119235144	119235227	119226808	119227041	119236852	119237070	23,9	0,0	0,13	2,2	232	149	0.000736365	0.0287111	1.0,1.0	0.0,0.807	0.597
22618	ENSG00000175416	CLTB	chr5	-	176406156	176406708	176397929	176398047	176410256	176410303	44,58	954,778	84,106	668,676	701	149	6.19251e-08	1.64312e-05	0.01,0.016	0.026,0.032	-0.016
22657	ENSG00000144395	CCDC150	chr2	+	196646340	196646504	196639553	196639778	196656632	196656853	13,14	0,0	8,17	3,7	313	149	8.56908e-07	0.000156465	1.0,1.0	0.559,0.536	0.452
22676	ENSG00000081154	PCNP	chr3	+	101585436	101585511	101574193	101574279	101590214	101590270	726,713	17,15	402,541	2,4	224	149	0.000868876	0.0323901	0.966,0.969	0.993,0.989	-0.023
22678	ENSG00000081154	PCNP	chr3	+	101590214	101590270	101585436	101585511	101592626	101592771	1896,1888	41,33	1065,1444	37,70	205	149	2.37255e-05	0.00225541	0.971,0.977	0.954,0.937	0.028
22892	ENSG00000178904	DPY19L3	chr19	+	32467473	32468813	32464727	32464784	32477521	32477654	105,72	0,1	126,184	4,6	1489	149	0.000606254	0.0252234	1.0,0.878	0.759,0.754	0.183
22893	ENSG00000178904	DPY19L3	chr19	+	32468730	32468813	32464727	32464784	32477521	32477654	79,91	0,1	23,66	4,6	232	149	2.52059e-05	0.0023574	1.0,0.983	0.787,0.876	0.16
22938	ENSG00000175105	ZNF654	chr3	+	88126133	88126269	88113114	88113196	88128808	88129011	40,49	0,8	16,66	0,0	285	149	0.000428801	0.0197041	1.0,0.762	1.0,1.0	-0.119
22963	ENSG00000153815	CMIP	chr16	+	81702621	81702669	81701659	81701800	81703938	81704085	260,383	9,4	189,374	5,28	197	149	0.00110048	0.0377805	0.956,0.986	0.966,0.91	0.033
23088	ENSG00000115750	TAF1B	chr2	+	9846056	9846186	9845219	9845318	9849372	9849407	24,11	113,120	4,2	54,120	279	149	8.37639e-05	0.00574257	0.102,0.047	0.038,0.009	0.051
23167	ENSG00000165115	KIF27	chr9	-	83903059	83904018	83899660	83899804	83908451	83908652	66,87	0,0	80,135	1,5	1108	149	0.00042805	0.0196883	1.0,1.0	0.915,0.784	0.15
23399	ENSG00000112282	MED23	chr6	-	131592387	131592460	131591312	131591527	131593005	131593171	112,133	0,0	98,138	10,0	222	149	0.000982984	0.0350054	1.0,1.0	0.868,1.0	0.066
23438	ENSG00000221978	CCNL2	chr1	-	1391296	1391575	1390765	1390865	1392678	1392716	104,97	4,5	202,121	22,27	428	149	0.000524966	0.022675	0.901,0.871	0.762,0.609	0.201
23474	ENSG00000248487	ABHD14A	chr3	+	51980392	51980628	51978258	51978374	51980835	51981196	127,84	10,3	116,61	1,1	385	149	0.00100941	0.0355474	0.831,0.916	0.978,0.959	-0.095
23532	ENSG00000284770	TBCE	chr1	+	235419416	235419561	235414432	235414618	235427139	235427239	197,239	1,0	117,154	7,2	294	149	0.00161867	0.0491667	0.99,1.0	0.894,0.975	0.06
23630	ENSG00000115827	DCAF17	chr2	+	171480037	171480193	171477986	171478070	171480973	171481167	143,154	9,1	55,158	0,0	305	149	0.00110662	0.0379223	0.886,0.987	1.0,1.0	-0.064
23745	ENSG00000184432	COPB2	chr3	-	139385003	139385200	139383297	139383435	139389547	139389560	56,97	679,851	16,168	87,610	346	149	7.41881e-09	2.82657e-06	0.034,0.047	0.073,0.106	-0.049
23746	ENSG00000184432	COPB2	chr3	-	139385003	139385429	139383297	139383435	139389547	139389626	53,66	679,851	25,111	87,610	575	149	4.29901e-08	1.18191e-05	0.02,0.02	0.069,0.045	-0.037
23895	ENSG00000132535	DLG4	chr17	-	7191892	7192002	7191266	7191358	7192944	7193117	41,43	28,16	43,35	68,52	259	149	0.000194226	0.0111615	0.457,0.607	0.267,0.279	0.259
23915	ENSG00000196187	TMEM63A	chr1	-	225856651	225856738	225855877	225855940	225859195	225859349	34,26	1,0	22,16	3,3	236	149	0.00115171	0.0387266	0.955,1.0	0.822,0.771	0.181
23925	ENSG00000184014	DENND5A	chr11	-	9142721	9142845	9141939	9142108	9144096	9144179	376,409	37,12	251,414	9,7	273	149	0.00151295	0.0470221	0.847,0.949	0.938,0.97	-0.056
24035	ENSG00000058668	ATP2B4	chr1	+	203733222	203733400	203727394	203727571	203739545	203739644	11,10	592,757	18,16	93,548	327	149	0.000169935	0.0100032	0.008,0.006	0.081,0.013	-0.04
24103	ENSG00000178498	DTX3	chr12	+	57605570	57605731	57604823	57604858	57605988	57606252	14,19	1,0	5,7	2,3	310	149	0.00019759	0.0112864	0.871,1.0	0.546,0.529	0.398
24118	ENSG00000137312	FLOT1	chr6	-	30741791	30741867	30741189	30741333	30742146	30742203	154,145	31,40	66,100	34,46	225	149	0.000856304	0.0320448	0.767,0.706	0.562,0.59	0.16
24138	ENSG00000133226	SRRM1	chr1	+	24647078	24647208	24646666	24646789	24648858	24649029	30,21	574,598	52,53	669,573	279	149	0.000659424	0.0268356	0.027,0.018	0.04,0.047	-0.021
24161	ENSG00000013573	DDX11	chr12	+	31089402	31089490	31089043	31089151	31089885	31089999	365,362	0,2	162,401	8,8	237	149	0.000256272	0.0136267	1.0,0.991	0.927,0.969	0.048
24274	ENSG00000163608	NEPRO	chr3	-	113012733	113013403	113011044	113011406	113013952	113014032	97,169	15,13	144,183	4,1	819	149	8.40387e-06	0.00101914	0.541,0.703	0.868,0.971	-0.297
24277	ENSG00000163608	NEPRO	chr3	-	113017447	113017602	113013948	113014032	113019541	113019644	78,133	31,58	80,174	15,36	304	149	0.000704104	0.0279946	0.552,0.529	0.723,0.703	-0.172
24387	ENSG00000166377	ATP9B	chr18	+	79176812	79176907	79154501	79154555	79193182	79193263	84,74	0,0	15,72	3,5	244	149	8.29993e-05	0.00570467	1.0,1.0	0.753,0.898	0.174
24408	ENSG00000182923	CEP63	chr3	+	134559149	134559429	134551925	134552012	134561376	134561895	26,17	178,161	70,41	223,119	429	149	7.29054e-06	0.000911544	0.048,0.035	0.098,0.107	-0.061
24411	ENSG00000160679	CHTOP	chr1	+	153642245	153642429	153638083	153638448	153645063	153646302	479,463	12,7	368,445	0,1	333	149	0.000147528	0.00899051	0.947,0.967	1.0,0.995	-0.041
24502	ENSG00000163444	TMEM183A	chr1	+	203017755	203017919	203015839	203016140	203018480	203018561	52,45	1170,1250	106,58	693,967	313	149	2.76894e-08	8.12005e-06	0.021,0.017	0.068,0.028	-0.029
24558	ENSG00000145833	DDX46	chr5	+	134790105	134790222	134788512	134788591	134790469	134790552	21,34	723,744	41,46	424,634	266	149	7.67061e-05	0.00543423	0.016,0.025	0.051,0.039	-0.024
24585	ENSG00000172766	NAA16	chr13	+	41362730	41362873	41362125	41362159	41367438	41367652	12,14	45,53	46,40	27,57	292	149	4.62074e-05	0.00373886	0.12,0.119	0.465,0.264	-0.245
24607	ENSG00000175309	PHYKPL	chr5	-	178231404	178231523	178229939	178230099	178231668	178231866	82,83	0,1	31,54	0,8	268	149	0.000476346	0.0212433	1.0,0.979	1.0,0.79	0.095
24682	ENSG00000106462	EZH2	chr7	-	148818977	148819059	148816683	148818117	148819595	148819687	37,23	953,894	49,62	582,1094	231	149	0.000100281	0.00660178	0.024,0.016	0.052,0.035	-0.023
24781	ENSG00000067113	PLPP1	chr5	-	55475298	55475450	55467868	55468149	55534571	55534964	516,511	8,10	364,430	12,24	301	149	0.00129968	0.042235	0.97,0.962	0.938,0.899	0.047
25283	ENSG00000183856	IQGAP3	chr1	-	156554234	156554392	156551973	156552095	156556532	156556693	168,230	1,1	103,243	12,10	307	149	6.21584e-07	0.000119827	0.988,0.991	0.806,0.922	0.125
25311	ENSG00000256269	HMBS	chr11	+	119092403	119092523	119092124	119092163	119092757	119092811	408,409	2,5	375,328	16,12	269	149	3.28479e-05	0.00292172	0.991,0.978	0.928,0.938	0.051
25313	ENSG00000113578	FGF1	chr5	-	142600701	142600805	142592177	142595484	142613958	142614161	32,25	2,5	21,29	0,1	253	149	0.00163916	0.0494494	0.904,0.746	1.0,0.945	-0.147
25330	ENSG00000116161	CACYBP	chr1	+	175000088	175000195	174999434	174999689	175004613	175004750	2823,2648	32,30	1852,1851	60,74	256	149	9.22382e-11	5.72196e-08	0.981,0.981	0.947,0.936	0.039
25354	ENSG00000142252	GEMIN7	chr19	+	45079906	45080029	45079257	45079279	45090106	45090537	48,41	3,2	97,121	28,22	272	149	0.000284981	0.0147139	0.898,0.918	0.655,0.751	0.205
25368	ENSG00000072501	SMC1A	chrX	-	53421894	53422040	53414980	53415169	53422491	53422728	16,7	220,260	11,36	31,167	295	149	7.99476e-09	2.99878e-06	0.035,0.013	0.152,0.098	-0.101
25418	ENSG00000185158	LRRC37B	chr17	+	32045699	32045818	32035564	32035639	32047760	32047901	19,18	4,1	58,50	0,0	268	149	0.00123719	0.0408375	0.725,0.909	1.0,1.0	-0.183
25438	ENSG00000165501	LRR1	chr14	+	49603551	49603618	49602369	49602468	49607399	49608121	155,149	73,92	67,95	136,218	216	149	1.11022e-16	1.73291e-13	0.594,0.528	0.254,0.231	0.318
25440	ENSG00000165501	LRR1	chr14	+	49607399	49608121	49602369	49602468	49614255	49614671	1167,1079	323,287	1732,1985	242,181	871	149	6.30857e-09	2.52275e-06	0.382,0.391	0.55,0.652	-0.214
25582	ENSG00000183458	AC138932.1	chr16	+	14919862	14920083	14919244	14919428	14920271	14920387	12,10	5,1	8,24	0,0	370	149	1.78591e-05	0.00182695	0.491,0.801	1.0,1.0	-0.354
25683	ENSG00000144468	RHBDD1	chr2	+	226839408	226839627	226838072	226838154	226864603	226864711	57,79	1,0	10,58	2,6	368	149	6.19497e-05	0.00462586	0.958,1.0	0.669,0.796	0.246
25831	ENSG00000145293	ENOPH1	chr4	+	82451042	82451245	82447919	82448021	82454721	82454854	1070,1048	18,23	746,922	45,57	352	149	1.44075e-08	4.77491e-06	0.962,0.951	0.875,0.873	0.082
25905	ENSG00000135597	REPS1	chr6	-	138915857	138915976	138914696	138914761	138920214	138920316	196,167	11,0	144,170	0,0	268	149	0.00139943	0.0446664	0.908,1.0	1.0,1.0	-0.046
25962	ENSG00000010322	NISCH	chr3	+	52480878	52481109	52480138	52480295	52484512	52484637	59,46	74,64	59,77	8,45	380	149	0.000987012	0.0350136	0.238,0.22	0.743,0.402	-0.344
26016	ENSG00000132716	DCAF8	chr1	-	160220458	160220691	160218848	160218968	160222650	160222781	15,12	527,546	37,44	249,466	382	149	6.77236e-11	4.36926e-08	0.011,0.008	0.055,0.036	-0.036
26095	ENSG00000076685	NT5C2	chr10	-	103139405	103139479	103106588	103106706	103174857	103174982	453,427	8,14	99,452	14,28	223	149	5.38474e-05	0.00418893	0.974,0.953	0.825,0.915	0.094
26096	ENSG00000076685	NT5C2	chr10	-	103139405	103139479	103111744	103111805	103174857	103174982	185,179	0,0	42,184	2,13	223	149	1.5417e-06	0.00026267	1.0,1.0	0.933,0.904	0.081
26101	ENSG00000157349	DDX19B	chr16	+	70312608	70312657	70299052	70299354	70314901	70314955	475,449	2,8	233,362	13,11	198	149	0.000286157	0.0147458	0.994,0.977	0.931,0.961	0.04
26106	ENSG00000157349	DDX19B	chr16	+	70315968	70316104	70299141	70299354	70324584	70324687	60,55	0,0	45,53	3,5	285	149	0.000214153	0.0118786	1.0,1.0	0.887,0.847	0.133
26125	ENSG00000065485	PDIA5	chr3	+	123130479	123130616	123124271	123124343	123145521	123145592	872,756	4,2	514,638	20,28	286	149	4.45899e-12	4.00336e-09	0.991,0.995	0.931,0.922	0.066
26197	ENSG00000159200	RCAN1	chr21	-	34525087	34525608	34523536	34523710	34526662	34526850	34,42	262,296	12,28	375,745	670	149	8.22089e-09	3.05988e-06	0.028,0.031	0.007,0.008	0.022
26290	ENSG00000166526	ZNF3	chr7	-	100077228	100077433	100075541	100075630	100079535	100079656	18,37	0,0	47,80	1,7	354	149	0.000672028	0.0271431	1.0,1.0	0.952,0.828	0.11
26292	ENSG00000166526	ZNF3	chr7	-	100077302	100077433	100075229	100075630	100081634	100081711	12,15	0,0	31,61	3,11	280	149	5.93211e-05	0.00447098	1.0,1.0	0.846,0.747	0.204
26294	ENSG00000166526	ZNF3	chr7	-	100079535	100079656	100075541	100075630	100081634	100081703	13,14	0,0	20,62	3,11	270	149	3.38965e-05	0.00298753	1.0,1.0	0.786,0.757	0.228
26323	ENSG00000151466	SCLT1	chr4	-	128942995	128943188	128936654	128936851	128946006	128946152	277,283	7,0	249,250	18,22	342	149	7.87934e-08	1.96525e-05	0.945,1.0	0.858,0.832	0.127
26352	ENSG00000106400	ZNHIT1	chr7	+	101218318	101221796	101218180	101218217	101222603	101222774	81,81	785,693	318,285	628,622	3627	149	3.49371e-09	1.49602e-06	0.004,0.005	0.02,0.018	-0.014
26392	ENSG00000197343	ZNF655	chr7	+	99562348	99562494	99561887	99561973	99571687	99571717	13,11	5,4	4,13	0,1	295	149	0.000398812	0.018872	0.568,0.581	1.0,0.868	-0.359
26479	ENSG00000084628	NKAIN1	chr1	-	31185246	31185327	31183816	31184014	31188049	31188187	13,10	0,0	3,9	0,5	230	149	0.00120536	0.0400805	1.0,1.0	1.0,0.538	0.231
26527	ENSG00000143952	VPS54	chr2	-	63981645	63981851	63972165	63972244	63983863	63984019	381,379	18,20	74,306	0,5	355	149	0.000270556	0.0141276	0.899,0.888	1.0,0.963	-0.088
26528	ENSG00000143952	VPS54	chr2	-	63981645	63981887	63972165	63972244	63983863	63984019	311,375	18,20	67,272	0,5	391	149	0.000315507	0.0159386	0.868,0.877	1.0,0.954	-0.104
26572	ENSG00000160712	IL6R	chr1	+	154435968	154436110	154434989	154435156	154448124	154448171	28,29	7,4	2,30	0,1	291	149	0.000377951	0.0181428	0.672,0.788	1.0,0.939	-0.24
26575	ENSG00000160712	IL6R	chr1	+	154454487	154454581	154449910	154449980	154465133	154465314	21,28	4,8	3,22	0,0	243	149	1.36556e-05	0.0014554	0.763,0.682	1.0,1.0	-0.277
26724	ENSG00000123136	DDX39A	chr19	-	14410420	14410605	14409741	14410334	14410988	14411172	19,25	1707,1786	79,48	1684,1454	334	149	7.06729e-05	0.00511924	0.005,0.006	0.02,0.015	-0.012
26740	ENSG00000164494	PDSS2	chr6	-	107334197	107334332	107274028	107274227	107458989	107459564	138,226	15,5	36,153	0,1	284	149	8.08127e-05	0.00564255	0.828,0.96	1.0,0.988	-0.1
26852	ENSG00000183291	SELENOF	chr1	-	86903280	86903448	86880661	86880725	86914027	86914126	2613,2413	80,66	1171,1964	23,27	317	149	0.00133172	0.0430735	0.939,0.945	0.96,0.972	-0.024
27025	ENSG00000163125	RPRD2	chr1	+	150464526	150464727	150460059	150460317	150470560	150473556	203,303	0,0	187,498	0,16	350	149	0.000186302	0.010783	1.0,1.0	1.0,0.93	0.035
27068	ENSG00000122687	MRM2	chr7	-	2238014	2238937	2234294	2235564	2239417	2239707	391,396	75,83	285,575	128,160	1072	149	0.00114167	0.0385793	0.42,0.399	0.236,0.333	0.125
27239	ENSG00000133657	ATP13A3	chr3	-	194412198	194412288	194402676	194406116	194413758	194413839	580,558	278,258	202,471	123,381	239	149	0.00146179	0.0461093	0.565,0.574	0.506,0.435	0.099
27274	ENSG00000171793	CTPS1	chr1	+	41007448	41007545	41006050	41006094	41008658	41008714	2435,2099	11,7	1169,1799	16,22	246	149	0.00124407	0.0409222	0.993,0.995	0.978,0.98	0.015
27432	ENSG00000092036	HAUS4	chr14	-	22947867	22948013	22947600	22947731	22950313	22950410	436,496	5,11	328,366	14,22	295	149	0.000228335	0.0124279	0.978,0.958	0.922,0.894	0.06
27546	ENSG00000138119	MYOF	chr10	-	93478179	93478373	93456881	93456937	93482106	93482194	9,21	972,1546	17,26	74,943	343	149	0.00147577	0.0463088	0.004,0.006	0.091,0.012	-0.046
27640	ENSG00000131584	ACAP3	chr1	-	1299972	1300068	1298743	1299905	1300157	1300202	110,112	1,0	36,99	1,7	245	149	0.00103568	0.0362354	0.985,1.0	0.956,0.896	0.067
27663	ENSG00000148399	DPH7	chr9	-	137576308	137576402	137575708	137576167	137577469	137577603	17,33	163,180	47,47	91,174	243	149	5.29284e-05	0.00415028	0.06,0.101	0.241,0.142	-0.111
27728	ENSG00000151692	RNF144A	chr2	+	6996915	6997061	6940947	6941147	7014453	7014483	54,53	4,6	10,43	0,1	295	149	0.00120082	0.0399615	0.872,0.817	1.0,0.956	-0.133
27752	ENSG00000269893	SNHG8	chr4	+	118278943	118279137	118278757	118278792	118279388	118279431	502,334	178,168	565,511	147,110	343	149	0.000191347	0.0110092	0.551,0.463	0.625,0.669	-0.14
27768	ENSG00000171853	TRAPPC12	chr2	+	3421880	3421994	3401776	3401893	3424524	3424663	282,270	14,7	199,314	3,2	263	149	0.000985556	0.0350136	0.919,0.956	0.974,0.989	-0.044
27790	ENSG00000074603	DPP8	chr15	-	65474208	65474288	65467070	65467223	65478879	65479039	195,237	0,3	43,199	1,15	229	149	1.14424e-05	0.00125833	1.0,0.981	0.965,0.896	0.06
27856	ENSG00000132300	PTCD3	chr2	+	86119543	86119614	86118920	86119044	86121478	86121591	10,19	947,1005	38,26	307,868	220	149	1.35347e-08	4.57976e-06	0.007,0.013	0.077,0.02	-0.038
27929	ENSG00000116285	ERRFI1	chr1	-	8015307	8015384	8011726	8014396	8015494	8015692	1099,1313	41,46	1422,3493	15,41	226	149	6.58392e-09	2.56916e-06	0.946,0.95	0.984,0.983	-0.036
27930	ENSG00000116285	ERRFI1	chr1	-	8015307	8015400	8014039	8014396	8015494	8015692	442,495	41,46	526,1294	15,41	242	149	3.6374e-08	1.01222e-05	0.869,0.869	0.956,0.951	-0.085
27954	ENSG00000094975	SUCO	chr1	+	172585857	172585948	172579201	172579267	172588759	172588924	76,80	10,11	9,49	4,21	240	149	0.000841639	0.0316429	0.825,0.819	0.583,0.592	0.235
28078	ENSG00000129084	PSMA1	chr11	-	14519904	14520211	14518996	14519041	14520296	14520445	53,64	792,988	91,118	530,742	456	149	3.64499e-09	1.54711e-06	0.021,0.021	0.053,0.049	-0.03
28230	ENSG00000106610	STAG3L4	chr7	+	67305986	67306083	67302620	67302885	67308934	67309139	43,43	11,12	75,99	3,5	246	149	9.86374e-06	0.00114181	0.703,0.685	0.938,0.923	-0.237
28362	ENSG00000160310	PRMT2	chr21	+	46636438	46636547	46635673	46635763	46636895	46636990	82,92	297,307	102,119	178,228	258	149	4.07186e-05	0.00342349	0.138,0.148	0.249,0.232	-0.097
28382	ENSG00000048162	NOP16	chr5	-	176388234	176388343	176386023	176386909	176388432	176388568	3363,3203	28,39	3872,3672	84,68	258	149	8.93044e-05	0.00602674	0.986,0.979	0.964,0.969	0.016
28411	ENSG00000156983	BRPF1	chr3	+	9744223	9744508	9743577	9743901	9745007	9745155	82,67	0,0	182,224	11,7	434	149	4.35674e-05	0.00357082	1.0,1.0	0.85,0.917	0.117
28446	ENSG00000107625	DDX50	chr10	+	68906225	68906337	68901316	68901471	68906710	68907007	41,14	304,353	26,41	70,244	261	149	1.93491e-05	0.0019304	0.071,0.022	0.175,0.088	-0.085
28504	ENSG00000176853	FAM91A1	chr8	+	123808271	123808376	123806079	123806229	123808892	123809016	554,644	14,32	152,391	1,6	254	149	0.00098216	0.0350054	0.959,0.922	0.989,0.975	-0.041
28730	ENSG00000117543	DPH5	chr1	-	101025308	101025466	101021640	101021765	101025664	101025755	384,335	7,9	327,373	2,1	307	149	0.00142465	0.0452627	0.964,0.948	0.988,0.995	-0.036
28806	ENSG00000125618	PAX8	chr2	-	113236600	113236721	113227154	113227256	113241550	113241683	20,21	0,0	17,26	6,0	270	149	0.00114744	0.0386619	1.0,1.0	0.61,1.0	0.195
28812	ENSG00000073417	PDE8A	chr15	+	85091043	85091181	85089337	85089416	85097947	85098036	403,401	11,11	73,399	0,3	287	149	0.00101584	0.035722	0.95,0.95	1.0,0.986	-0.043
28914	ENSG00000122335	SERAC1	chr6	-	158155314	158155351	158150452	158150589	158158272	158158364	51,53	8,1	18,38	5,15	186	149	0.00105178	0.0365881	0.836,0.977	0.743,0.67	0.2
28923	ENSG00000234127	TRIM26	chr6	-	30201034	30201083	30198665	30199153	30204655	30204765	28,34	0,0	23,69	1,11	198	149	5.73247e-05	0.00435443	1.0,1.0	0.945,0.825	0.115
29226	ENSG00000088448	ANKRD10	chr13	-	110900529	110900661	110892956	110893263	110906032	110906124	7,15	37,57	33,32	27,31	281	149	9.68032e-08	2.34201e-05	0.091,0.122	0.393,0.354	-0.267
29227	ENSG00000088448	ANKRD10	chr13	-	110900529	110900694	110893196	110893263	110906032	110906124	13,24	37,57	56,45	27,31	314	149	3.63997e-08	1.01222e-05	0.143,0.167	0.496,0.408	-0.297
29314	ENSG00000186501	TMEM222	chr1	+	27330984	27331137	27330719	27330804	27332069	27332101	19,10	138,170	24,25	65,153	302	149	0.000851135	0.0319008	0.064,0.028	0.154,0.075	-0.068
29516	ENSG00000146433	TMEM181	chr6	+	158607243	158607343	158605266	158605347	158608332	158608463	425,605	3,2	106,389	6,17	249	149	1.8555e-07	4.1759e-05	0.988,0.995	0.914,0.932	0.069
29605	ENSG00000086200	IPO11	chr5	+	62601763	62601848	62591576	62591672	62627153	62627569	1234,1200	4,8	471,962	6,22	234	149	0.000199957	0.0113294	0.995,0.99	0.98,0.965	0.02
29683	ENSG00000158006	PAFAH2	chr1	-	25972557	25972712	25959766	25962083	25974479	25974650	84,102	1,0	66,82	0,8	304	149	0.00161985	0.0491717	0.976,1.0	1.0,0.834	0.071
29693	ENSG00000112118	MCM3	chr6	-	52265234	52265385	52264620	52264786	52266074	52266144	166,146	1301,1179	100,132	1434,1487	300	149	0.000619141	0.0255836	0.06,0.058	0.033,0.042	0.021
29789	ENSG00000197056	ZMYM1	chr1	+	35093319	35093441	35079385	35079442	35093913	35094083	16,37	10,12	15,39	1,3	271	149	0.000359518	0.017554	0.468,0.629	0.892,0.877	-0.336
29839	ENSG00000231074	HCG18	chr6	-	30314268	30314482	30296131	30296237	30326008	30326334	61,73	0,1	38,67	3,5	363	149	0.000510345	0.0221472	1.0,0.968	0.839,0.846	0.141
29897	ENSG00000113240	CLK4	chr5	-	178619837	178620673	178618555	178618778	178623255	178623416	13,10	49,70	45,73	47,85	985	149	2.02237e-09	9.8845e-07	0.039,0.021	0.127,0.115	-0.091
29925	ENSG00000183530	PRR14L	chr22	-	31738386	31738911	31725537	31725610	31749992	31750132	53,64	0,7	47,201	0,1	674	149	0.000756185	0.0292482	1.0,0.669	1.0,0.978	-0.154
30018	ENSG00000104472	CHRAC1	chr8	+	140514368	140514495	140511321	140511646	140515125	140515765	702,721	54,36	621,780	22,22	276	149	0.000682688	0.027459	0.875,0.915	0.938,0.95	-0.049
30027	ENSG00000053254	FOXN3	chr14	-	89190386	89190449	89180700	89180806	89280949	89281014	9,14	42,47	4,17	1,15	212	149	0.00162915	0.0493303	0.131,0.173	0.738,0.443	-0.439
30196	ENSG00000060971	ACAA1	chr3	-	38131595	38131638	38129289	38129388	38131925	38131946	186,191	14,5	71,148	19,17	192	149	0.000160772	0.00960404	0.912,0.967	0.744,0.871	0.132
30278	ENSG00000058056	USP13	chr3	+	179681877	179682003	179653039	179653393	179706933	179707076	89,121	8,2	7,82	0,0	275	149	0.00112037	0.0382309	0.858,0.97	1.0,1.0	-0.086
30342	ENSG00000147854	UHRF2	chr9	+	6433913	6434173	6420911	6421142	6460572	6460581	1246,1300	4,9	237,1182	11,15	409	149	0.000131993	0.0082516	0.991,0.981	0.887,0.966	0.059
30346	ENSG00000147854	UHRF2	chr9	+	6492302	6492401	6486820	6486925	6493825	6493932	20,16	547,604	24,49	165,559	248	149	1.30556e-07	3.05179e-05	0.021,0.016	0.08,0.05	-0.046
30347	ENSG00000147854	UHRF2	chr9	+	6495584	6497103	6493825	6493932	6497197	6497360	95,90	568,547	492,560	133,385	1668	149	0	0	0.015,0.014	0.248,0.115	-0.167
30385	ENSG00000011028	AC080038.1	chr17	+	62681836	62681937	62681061	62681129	62682234	62682377	203,156	0,0	38,136	0,9	250	149	0.000359421	0.017554	1.0,1.0	1.0,0.9	0.05
30391	ENSG00000116560	SFPQ	chr1	-	35177318	35177399	35176377	35176474	35177988	35178036	130,152	11,11	569,309	6,3	230	149	1.85311e-07	4.1759e-05	0.884,0.9	0.984,0.985	-0.092
30586	ENSG00000138030	KHK	chr2	+	27092331	27092448	27086746	27087351	27096728	27096801	12,13	6,0	5,7	0,0	266	149	0.00102191	0.0358831	0.528,1.0	1.0,1.0	-0.236
30656	ENSG00000126091	ST3GAL3	chr1	+	43858134	43858308	43838218	43838311	43879334	43879507	5,17	0,0	7,17	0,6	323	149	0.000455841	0.0205562	1.0,1.0	1.0,0.567	0.217
30840	ENSG00000159423	ALDH4A1	chr1	-	18886463	18886511	18885472	18885628	18889361	18889454	144,150	12,19	40,154	1,5	197	149	0.00104351	0.0364303	0.901,0.857	0.968,0.959	-0.085
30847	ENSG00000100410	PHF5A	chr22	-	41468019	41468147	41467447	41467614	41468601	41468625	8,20	8,10	21,8	3,0	277	149	0.00103726	0.0362645	0.35,0.518	0.79,1.0	-0.461
30869	ENSG00000116337	AMPD2	chr1	+	109628642	109628806	109628363	109628495	109629108	109629235	305,403	4,8	188,490	23,28	313	149	6.19024e-07	0.000119811	0.973,0.96	0.796,0.893	0.122
30871	ENSG00000116337	AMPD2	chr1	+	109629799	109629916	109629326	109629490	109630232	109630406	109,130	1,1	107,152	4,8	266	149	0.00157077	0.0481959	0.984,0.986	0.937,0.914	0.059
31052	ENSG00000139370	SLC15A4	chr12	-	128809942	128810053	128809395	128809473	128814774	128815070	41,53	1,2	34,74	6,11	260	149	0.000835338	0.0314992	0.959,0.938	0.765,0.794	0.169
31053	ENSG00000139370	SLC15A4	chr12	-	128809942	128810111	128809395	128809473	128814774	128815070	97,114	1,2	69,146	6,11	318	149	0.000295212	0.0150839	0.978,0.964	0.843,0.861	0.119
31118	ENSG00000087206	UIMC1	chr5	-	176969052	176969291	176958092	176958154	176969600	176969706	324,381	7,11	161,357	21,16	388	149	0.000875531	0.0324984	0.947,0.93	0.746,0.895	0.118
31164	ENSG00000153551	CMTM7	chr3	+	32452391	32452473	32441839	32442013	32454240	32454542	324,259	13,15	265,274	4,4	231	149	0.00100196	0.0353366	0.941,0.918	0.977,0.978	-0.048
31237	ENSG00000136643	RPS6KC1	chr1	+	213232122	213232255	213176399	213176492	213240701	213242297	26,29	7,4	22,64	0,3	282	149	0.00122808	0.0406452	0.662,0.793	1.0,0.919	-0.232
31288	ENSG00000138674	SEC31A	chr4	-	82821036	82821108	82818508	82819253	82824554	82824674	1060,976	23,15	1149,872	5,6	221	149	0.000269071	0.0141057	0.969,0.978	0.994,0.99	-0.018
31377	ENSG00000183323	CCDC125	chr5	-	69292187	69292362	69285336	69285467	69300011	69300127	41,49	6,6	16,47	1,0	324	149	0.000172227	0.0101013	0.759,0.79	0.88,1.0	-0.165
31378	ENSG00000183323	CCDC125	chr5	-	69294792	69294900	69285336	69285467	69300011	69300127	23,27	6,6	9,51	1,0	257	149	2.10728e-05	0.00207375	0.69,0.723	0.839,1.0	-0.213
31416	ENSG00000111653	ING4	chr12	-	6653229	6653396	6652935	6653050	6656726	6656798	104,141	0,2	103,118	14,6	316	149	2.70041e-06	0.00041746	1.0,0.971	0.776,0.903	0.146
31457	ENSG00000245146	MALINC1	chr5	-	140106295	140106461	140105586	140105762	140108472	140108630	16,14	0,0	11,13	0,5	315	149	0.0014994	0.0467472	1.0,1.0	1.0,0.552	0.224
31458	ENSG00000245146	MALINC1	chr5	-	140106295	140106490	140105586	140105762	140108472	140108565	18,13	0,0	13,13	0,5	344	149	0.00153865	0.0475116	1.0,1.0	1.0,0.53	0.235
31487	ENSG00000127054	INTS11	chr1	-	1314300	1314365	1313731	1313921	1314823	1314962	501,496	3,5	329,415	9,18	214	149	3.87526e-05	0.0033188	0.991,0.986	0.962,0.941	0.037
31525	ENSG00000131375	CAPN7	chr3	+	15232110	15232158	15230441	15230535	15232518	15232665	15,17	140,176	14,36	21,173	197	149	0.000973213	0.0348545	0.075,0.068	0.335,0.136	-0.164
31541	ENSG00000111445	RFC5	chr12	+	118017689	118018053	118016721	118016892	118019071	118019136	67,39	454,442	42,72	158,321	513	149	7.41497e-05	0.00528484	0.041,0.025	0.072,0.061	-0.034
31731	ENSG00000135336	ORC3	chr6	+	87594526	87594613	87594352	87594407	87601783	87601881	23,37	300,331	47,49	120,304	236	149	2.36852e-05	0.00225541	0.046,0.066	0.198,0.092	-0.089
31751	ENSG00000007341	ST7L	chr1	-	112583971	112584126	112582374	112582472	112597970	112598086	107,91	6,9	68,96	0,0	304	149	4.29189e-06	0.000603697	0.897,0.832	1.0,1.0	-0.135
31753	ENSG00000007341	ST7L	chr1	-	112591524	112591603	112582374	112582472	112597970	112598086	52,32	6,9	50,53	0,0	228	149	3.0735e-07	6.58042e-05	0.85,0.699	1.0,1.0	-0.226
31808	ENSG00000162851	TFB2M	chr1	-	246557380	246557534	246556572	246556721	246564345	246564434	1230,1314	0,16	638,1139	16,23	303	149	1.96348e-05	0.00195086	1.0,0.976	0.951,0.961	0.032
31843	ENSG00000214193	SH3D21	chr1	+	36319441	36319536	36319259	36319312	36319674	36320798	16,11	0,0	14,15	4,1	244	149	0.000955831	0.0345148	1.0,1.0	0.681,0.902	0.208
31965	ENSG00000138095	LRPPRC	chr2	-	43896633	43896708	43894544	43894629	43899218	43899284	3119,2819	35,45	2817,2356	20,13	224	149	0.000814355	0.0308327	0.983,0.977	0.989,0.992	-0.01
31990	ENSG00000162616	DNAJB4	chr1	+	78005079	78005321	77979231	77979293	78013050	78013355	8,21	16,13	67,104	7,10	391	149	2.70769e-08	8.01621e-06	0.16,0.381	0.785,0.799	-0.522
32004	ENSG00000116833	NR5A2	chr1	+	200039657	200039795	200027709	200027911	200043773	200043892	12,16	1,0	4,24	3,13	287	149	2.96938e-06	0.000452338	0.862,1.0	0.409,0.489	0.482
32057	ENSG00000197121	PGAP1	chr2	-	196893139	196893245	196890827	196890911	196897130	196897197	104,130	5,10	33,136	0,2	255	149	0.000646115	0.0265847	0.924,0.884	1.0,0.975	-0.084
32141	ENSG00000248333	CDK11B	chr1	-	1657255	1657302	1655368	1655484	1657374	1657498	17,15	322,310	47,26	342,297	196	149	0.000431959	0.0198304	0.039,0.035	0.095,0.062	-0.041
32212	ENSG00000115947	ORC4	chr2	-	147981927	147982081	147975901	147975975	148020632	148020724	25,27	175,183	3,5	82,151	303	149	1.1015e-05	0.00123281	0.066,0.068	0.018,0.016	0.05
32274	ENSG00000138347	MYPN	chr10	+	68106539	68106801	68106154	68106183	68142939	68143115	37,16	7,4	16,46	0,2	411	149	0.000577099	0.0243453	0.657,0.592	1.0,0.893	-0.322
32302	ENSG00000251669	FAM86EP	chr4	-	3948089	3948220	3942910	3943372	3953110	3953173	19,31	1,2	7,11	11,3	280	149	0.000300896	0.0152935	0.91,0.892	0.253,0.661	0.444
32309	ENSG00000251669	FAM86EP	chr4	-	3951138	3951219	3947498	3948220	3953110	3953165	24,16	5,6	19,24	2,0	230	149	0.000983888	0.0350054	0.757,0.633	0.86,1.0	-0.235
32378	ENSG00000137575	SDCBP	chr8	+	58560283	58561795	58553253	58553303	58565018	58565084	61,88	203,275	125,133	61,173	1661	149	1.32228e-13	1.46266e-10	0.026,0.028	0.155,0.065	-0.083
32492	ENSG00000162426	SLC45A1	chr1	+	8325297	8325390	8324305	8324726	8325817	8326042	77,82	0,0	20,68	0,7	242	149	0.00071731	0.0282642	1.0,1.0	1.0,0.857	0.072
32517	ENSG00000113360	DROSHA	chr5	-	31521122	31521215	31515453	31515564	31526078	31526912	368,417	45,61	98,416	6,27	242	149	0.000661957	0.0269161	0.834,0.808	0.91,0.905	-0.087
32565	ENSG00000171163	ZNF692	chr1	-	248850862	248850947	248850681	248850781	248853936	248854051	13,9	53,77	14,3	194,120	234	149	0.00147222	0.0462272	0.135,0.069	0.044,0.016	0.072
32716	ENSG00000136682	CBWD2	chr2	+	113439019	113439117	113437790	113438022	113441350	113441437	24,14	374,365	21,31	173,236	247	149	0.000196232	0.0112354	0.037,0.023	0.068,0.073	-0.041
33010	ENSG00000158161	EYA3	chr1	-	28042570	28042650	28038838	28038905	28048382	28048426	155,159	4,0	38,139	0,14	229	149	0.000630659	0.0260151	0.962,1.0	1.0,0.866	0.048
33022	ENSG00000139645	ANKRD52	chr12	-	56248022	56248224	56247686	56247774	56248494	56248566	182,312	0,1	48,234	4,6	351	149	0.000267474	0.0140677	1.0,0.993	0.836,0.943	0.107
33228	ENSG00000134698	AGO4	chr1	+	35832436	35832570	35832056	35832185	35833989	35834174	51,79	6,3	10,72	0,0	283	149	0.000327011	0.0163293	0.817,0.933	1.0,1.0	-0.125
33264	ENSG00000159140	SON	chr21	+	33572550	33572630	33568970	33569087	33573307	33573455	100,107	1210,1258	180,132	867,1369	229	149	0.000106738	0.00693252	0.051,0.052	0.119,0.059	-0.037
33534	ENSG00000160087	UBE2J2	chr1	-	1256044	1256125	1253908	1255487	1256991	1257130	569,684	8,16	918,1103	0,0	230	149	0.000213656	0.0118786	0.979,0.965	1.0,1.0	-0.028
33741	ENSG00000163607	GTPBP8	chr3	+	112993025	112993124	112990917	112991335	112996891	112996991	85,56	13,9	45,34	1,1	248	149	0.000168006	0.009938	0.797,0.789	0.964,0.953	-0.165
33742	ENSG00000163607	GTPBP8	chr3	+	112995134	112995265	112990984	112991335	112996891	112996991	144,160	13,9	91,151	1,1	280	149	9.18777e-06	0.00107542	0.855,0.904	0.98,0.988	-0.105
33762	ENSG00000173041	ZNF680	chr7	-	64544305	64544432	64519877	64522500	64562924	64563041	5,20	0,0	6,15	4,9	276	149	7.19399e-08	1.85157e-05	1.0,1.0	0.447,0.474	0.539
33838	ENSG00000159596	TMEM69	chr1	+	45690973	45691110	45688180	45688275	45693203	45694436	645,585	12,28	444,522	51,51	286	149	9.62817e-09	3.42557e-06	0.966,0.916	0.819,0.842	0.111
33841	ENSG00000132436	FIGNL1	chr7	-	50447967	50448055	50446980	50447297	50448180	50448289	20,12	51,61	5,20	84,183	237	149	0.000374711	0.0180821	0.198,0.11	0.036,0.064	0.104
33843	ENSG00000132436	FIGNL1	chr7	-	50449117	50449723	50448180	50448289	50450300	50450390	136,143	0,1	145,290	12,4	755	149	8.02107e-05	0.00562461	1.0,0.966	0.705,0.935	0.163
33844	ENSG00000132436	FIGNL1	chr7	-	50449499	50449723	50448180	50448289	50450300	50450336	34,51	0,1	35,91	12,4	373	149	9.96659e-05	0.00657917	1.0,0.953	0.538,0.901	0.257
33845	ENSG00000132436	FIGNL1	chr7	-	50449544	50449723	50448180	50448289	50450300	50450336	26,36	0,1	20,59	12,4	328	149	8.04815e-05	0.00562754	1.0,0.942	0.431,0.87	0.321
33846	ENSG00000132436	FIGNL1	chr7	-	50449555	50449723	50448180	50448289	50450300	50450324	21,31	0,1	15,50	12,4	317	149	8.76359e-05	0.00595567	1.0,0.936	0.37,0.855	0.355
33847	ENSG00000132436	FIGNL1	chr7	-	50449562	50449723	50448180	50448289	50450300	50450350	30,38	0,1	26,56	12,4	310	149	4.76426e-05	0.00382302	1.0,0.948	0.51,0.871	0.283
33851	ENSG00000188372	ZP3	chr7	+	76433469	76433647	76428637	76429633	76434037	76434155	388,452	7,0	282,317	17,10	327	149	6.88293e-06	0.000880426	0.962,1.0	0.883,0.935	0.072
33874	ENSG00000116001	TIA1	chr2	-	70225327	70225393	70224553	70224629	70227734	70227822	9,16	423,600	23,21	207,487	215	149	0.000245708	0.0131945	0.015,0.018	0.071,0.029	-0.033
33924	ENSG00000152990	ADGRA3	chr4	-	22402674	22402799	22392544	22392690	22413181	22413390	148,191	11,30	61,154	2,6	274	149	0.00100866	0.0355469	0.88,0.776	0.943,0.933	-0.11
33961	ENSG00000123473	STIL	chr1	-	47280240	47280363	47272075	47272241	47280945	47281057	113,116	3,7	79,216	0,0	272	149	0.000263528	0.0138903	0.954,0.901	1.0,1.0	-0.073
34000	ENSG00000065457	ADAT1	chr16	-	75618585	75618640	75617141	75617272	75620265	75620334	196,232	3,1	37,226	4,10	204	149	0.00040968	0.0190957	0.979,0.994	0.871,0.943	0.079
34001	ENSG00000065457	ADAT1	chr16	-	75618585	75618698	75617141	75617272	75620265	75620334	60,92	3,1	16,76	4,10	262	149	0.000490284	0.021606	0.919,0.981	0.695,0.812	0.196
34023	ENSG00000126106	TMEM53	chr1	-	44654939	44655209	44645359	44645464	44660173	44660295	10,13	5,6	21,9	0,0	419	149	7.54093e-08	1.90043e-05	0.416,0.435	1.0,1.0	-0.575
34025	ENSG00000126106	TMEM53	chr1	-	44660173	44660295	44653246	44655209	44674330	44674402	22,12	0,0	12,16	7,0	271	149	0.000761445	0.0293578	1.0,1.0	0.485,1.0	0.258
34033	ENSG00000157036	EXOG	chr3	+	38497628	38497778	38496339	38496530	38501354	38501494	24,23	6,4	16,55	0,0	299	149	1.04203e-06	0.00018537	0.666,0.741	1.0,1.0	-0.296
34103	ENSG00000141127	PRPSAP2	chr17	+	18867256	18867334	18865801	18865952	18872582	18872628	153,179	7,9	78,164	22,54	227	149	3.61988e-12	3.36837e-09	0.935,0.929	0.699,0.666	0.25
34104	ENSG00000141127	PRPSAP2	chr17	+	18867281	18867334	18865801	18865952	18872582	18872649	638,685	7,9	303,575	22,54	202	149	3.16414e-14	3.92572e-11	0.985,0.982	0.91,0.887	0.085
34130	ENSG00000198492	YTHDF2	chr1	+	28742402	28743986	28738258	28738338	28768928	28769125	3388,3505	138,143	8005,9733	71,111	1733	149	0	0	0.679,0.678	0.906,0.883	-0.216
34368	ENSG00000113761	ZNF346	chr5	+	177050702	177050936	177041777	177041870	177062057	177062151	98,90	2,1	89,234	12,10	383	149	0.0010855	0.0373307	0.95,0.972	0.743,0.901	0.139
34369	ENSG00000113761	ZNF346	chr5	+	177050750	177050936	177041777	177041870	177062057	177062151	93,84	2,1	79,217	12,10	335	149	0.000899367	0.0331185	0.954,0.974	0.745,0.906	0.138
34455	ENSG00000121892	PDS5A	chr4	-	39872985	39873144	39869393	39869462	39874288	39874408	1435,1657	20,22	400,1352	0,5	308	149	0.000202591	0.0114384	0.972,0.973	1.0,0.992	-0.024
34473	ENSG00000051341	POLQ	chr3	-	121460049	121460234	121449314	121449426	121467518	121467640	207,145	14,17	155,185	51,33	334	149	0.000189592	0.0109472	0.868,0.792	0.576,0.714	0.185
34520	ENSG00000155393	HEATR3	chr16	+	50072604	50072714	50070177	50070290	50075570	50075711	648,543	4,0	118,525	4,11	259	149	0.000681237	0.0274463	0.989,1.0	0.944,0.965	0.04
34632	ENSG00000121897	LIAS	chr4	+	39467517	39468427	39465284	39465342	39470018	39470164	170,166	36,59	190,237	27,18	1059	149	0.00061452	0.0254578	0.399,0.284	0.498,0.649	-0.232
34723	ENSG00000124067	SLC12A4	chr16	-	67950653	67951060	67950318	67950493	67951139	67951304	103,105	2,0	48,109	13,6	556	149	1.43174e-05	0.00150932	0.932,1.0	0.497,0.83	0.302
34781	ENSG00000171159	C9orf16	chr9	+	128162003	128162344	128160358	128160486	128163442	128163546	14,19	422,426	41,22	473,270	490	149	0.000970194	0.0348255	0.01,0.013	0.026,0.024	-0.014
34782	ENSG00000171159	C9orf16	chr9	+	128162003	128162952	128160313	128160486	128163442	128163890	82,71	422,426	132,141	473,270	1098	149	9.02884e-07	0.000162408	0.026,0.022	0.036,0.066	-0.027
34898	ENSG00000169398	PTK2	chr8	-	140879470	140879637	140864311	140864399	140890542	140890603	654,791	103,121	138,559	31,155	316	149	0.000669186	0.0270961	0.75,0.755	0.677,0.63	0.099
34915	ENSG00000169398	PTK2	chr8	-	140948665	140948723	140925660	140925749	141002013	141002216	14,9	5,4	4,8	0,1	207	149	0.000998692	0.0352471	0.668,0.618	1.0,0.852	-0.283
34916	ENSG00000169398	PTK2	chr8	-	140983841	140984155	140925688	140925749	141002013	141002216	20,37	5,4	5,37	0,1	463	149	0.000354697	0.0174418	0.563,0.749	1.0,0.923	-0.306
34933	ENSG00000233184	AC093157.1	chr1	+	101075394	101075716	101072659	101072830	101086851	101087171	9,16	0,6	20,22	0,0	471	149	0.000577828	0.0243548	1.0,0.458	1.0,1.0	-0.271
35177	ENSG00000064763	FAR2	chr12	+	29333631	29333734	29332599	29332727	29340807	29340980	48,42	0,1	18,18	0,12	252	149	0.000609944	0.0253551	1.0,0.961	1.0,0.47	0.245
35208	ENSG00000142634	EFHD2	chr1	+	15427149	15427284	15425870	15426018	15428592	15430339	742,904	56,56	497,682	65,95	284	149	2.35092e-05	0.00224646	0.874,0.894	0.8,0.79	0.089
35254	ENSG00000044115	CTNNA1	chr5	+	138754693	138755163	138753417	138753510	138781922	138782029	8,18	591,720	13,45	97,547	619	149	6.7707e-05	0.00496385	0.003,0.006	0.031,0.019	-0.021
35287	ENSG00000133619	KRBA1	chr7	+	149729187	149729370	149728522	149728675	149730146	149730341	21,17	0,0	14,24	5,9	332	149	1.15716e-07	2.77143e-05	1.0,1.0	0.557,0.545	0.449
35379	ENSG00000105700	KXD1	chr19	+	18560099	18560550	18557897	18557914	18562035	18562157	20,24	137,171	55,57	120,188	600	149	7.54002e-06	0.000937889	0.035,0.034	0.102,0.07	-0.051
35751	ENSG00000115524	SF3B1	chr2	-	197418895	197419640	197418508	197418588	197420427	197420542	78,64	1681,2059	206,161	242,1376	894	149	0	0	0.008,0.005	0.124,0.019	-0.065
35775	ENSG00000136450	SRSF1	chr17	-	58005397	58005600	58004922	58005041	58005800	58005973	6629,6668	17,28	3214,5392	37,37	352	149	6.91388e-05	0.00503071	0.994,0.99	0.974,0.984	0.013
35776	ENSG00000136450	SRSF1	chr17	-	58005413	58005600	58004587	58005041	58005800	58005973	5875,6065	17,28	2917,4833	37,37	336	149	3.29722e-05	0.00292544	0.994,0.99	0.972,0.983	0.014
35785	ENSG00000119778	ATAD2B	chr2	-	23757417	23758101	23754646	23754774	23762208	23762346	180,240	0,0	201,372	5,7	833	149	5.99917e-05	0.0045145	1.0,1.0	0.878,0.905	0.109
35821	ENSG00000185480	PARPBP	chr12	+	102148229	102148463	102123885	102124041	102164437	102164608	372,398	14,4	114,323	0,2	383	149	0.00107582	0.0371295	0.912,0.975	1.0,0.984	-0.048
35825	ENSG00000185480	PARPBP	chr12	+	102148234	102148463	102123885	102124041	102164437	102164608	186,190	14,4	53,138	0,2	378	149	0.00138303	0.0443449	0.84,0.949	1.0,0.965	-0.088
35833	ENSG00000185480	PARPBP	chr12	+	102153868	102153989	102123987	102124041	102195950	102197361	20,12	2,3	4,5	0,0	270	149	0.000913088	0.033421	0.847,0.688	1.0,1.0	-0.233
35856	ENSG00000066557	LRRC40	chr1	-	70184784	70184914	70178850	70178993	70205389	70205579	22,19	4,3	9,23	0,1	279	149	0.00163497	0.0494137	0.746,0.772	1.0,0.925	-0.204
36041	ENSG00000117410	ATP6V0B	chr1	+	43975799	43975848	43974943	43975107	43976089	43976173	783,782	16,28	629,525	30,55	198	149	3.43059e-06	0.000501498	0.974,0.955	0.94,0.878	0.055
36170	ENSG00000023909	GCLM	chr1	-	93904522	93904588	93901584	93901669	93909037	93909430	638,823	10,11	343,741	15,28	215	149	0.000220194	0.0121074	0.978,0.981	0.941,0.948	0.035
36184	ENSG00000100813	ACIN1	chr14	-	23067313	23068671	23064354	23064488	23069475	23069525	238,309	8,8	857,921	0,0	1507	149	4.6117e-11	3.28156e-08	0.746,0.792	1.0,1.0	-0.231
36185	ENSG00000100813	ACIN1	chr14	-	23067313	23068671	23065965	23066008	23069475	23069525	248,320	1392,1365	928,981	576,1139	1507	149	0	0	0.017,0.023	0.137,0.078	-0.088
36245	ENSG00000070785	EIF2B3	chr1	-	44857703	44857807	44850777	44851003	44874677	44874826	737,629	36,14	842,618	14,8	253	149	0.000744428	0.0289322	0.923,0.964	0.973,0.978	-0.032
36255	ENSG00000162174	ASRGL1	chr11	+	62356324	62356467	62337889	62338167	62356986	62357132	150,149	2,3	99,131	16,3	292	149	0.000974767	0.0348604	0.975,0.962	0.759,0.957	0.11
36552	ENSG00000159658	EFCAB14	chr1	-	46685082	46685144	46684490	46684602	46686783	46686870	27,25	548,561	1,12	247,596	211	149	0.000109847	0.00709637	0.034,0.031	0.003,0.014	0.024
36601	ENSG00000235385	LINC02154	chrX	-	13287428	13287564	13266047	13267335	13303319	13303392	557,601	1138,1087	221,379	643,1167	285	149	0.000131368	0.00824447	0.204,0.224	0.152,0.145	0.066
36625	ENSG00000165996	HACD1	chr10	-	17603725	17603744	17599073	17599411	17603929	17604047	74,60	3,6	39,68	0,0	168	149	0.00158145	0.0483481	0.956,0.899	1.0,1.0	-0.073
36628	ENSG00000092853	CLSPN	chr1	-	35737338	35737421	35736913	35737075	35737991	35738097	377,348	4,1	343,382	10,14	232	149	0.000139999	0.00862948	0.984,0.996	0.957,0.946	0.038
36642	ENSG00000095787	WAC	chr10	+	28611254	28611481	28610698	28610821	28611773	28611922	14,9	451,494	35,42	429,828	376	149	0.000124903	0.00791056	0.012,0.007	0.031,0.02	-0.016
36833	ENSG00000204580	DDR1	chr6	+	30885624	30885680	30884967	30885231	30888687	30888814	16,25	5,5	6,41	0,0	205	149	5.68512e-06	0.000764127	0.699,0.784	1.0,1.0	-0.258
36905	ENSG00000157193	LRP8	chr1	-	53271027	53271153	53266472	53266647	53271226	53271346	109,136	6,5	68,188	1,0	275	149	0.000501337	0.0218346	0.908,0.936	0.974,1.0	-0.065
37143	ENSG00000105402	NAPA	chr19	-	47500632	47500749	47495549	47495596	47514842	47514945	449,410	2,3	290,348	13,9	266	149	2.66823e-05	0.00248284	0.992,0.987	0.926,0.956	0.048
37147	ENSG00000105402	NAPA	chr19	-	47503422	47503502	47495549	47495596	47514842	47515020	430,417	2,3	240,322	13,9	229	149	1.16748e-05	0.00128097	0.993,0.989	0.923,0.959	0.05
37251	ENSG00000092020	PPP2R3C	chr14	-	35096557	35096633	35095047	35095184	35099251	35099384	113,114	7,4	56,68	0,0	225	149	0.0010441	0.0364303	0.914,0.95	1.0,1.0	-0.068
37268	ENSG00000083720	OXCT1	chr5	-	41794676	41794749	41794002	41794078	41801021	41801070	605,634	4,0	223,430	7,14	222	149	7.42041e-06	0.000925391	0.99,1.0	0.955,0.954	0.041
37313	ENSG00000175054	ATR	chr3	-	142560262	142560454	142559250	142559441	142561242	142561421	271,350	5,12	41,245	0,1	341	149	0.000827187	0.0312696	0.959,0.927	1.0,0.991	-0.052
37382	ENSG00000115875	SRSF7	chr2	-	38748897	38749173	38748578	38748653	38749528	38749705	118,98	3477,3239	271,198	2513,2434	425	149	1.11022e-16	1.73291e-13	0.012,0.01	0.036,0.028	-0.021
37383	ENSG00000115875	SRSF7	chr2	-	38748897	38749346	38748578	38748653	38749528	38749705	485,399	3477,3239	1093,715	2513,2434	598	149	0	0	0.034,0.03	0.098,0.068	-0.051
37717	ENSG00000048707	VPS13D	chr1	+	12358458	12358601	12356397	12356524	12362719	12362850	120,109	0,0	34,140	5,5	292	149	6.74307e-05	0.00495109	1.0,1.0	0.776,0.935	0.144
37886	ENSG00000008869	HEATR5B	chr2	-	36990647	36990799	36988645	36988859	37000585	37000813	55,80	0,0	79,112	18,8	301	149	6.95759e-08	1.81977e-05	1.0,1.0	0.685,0.874	0.22
38032	ENSG00000143793	C1orf35	chr1	-	228102898	228103049	228102241	228102688	228103133	228103320	194,288	0,2	334,231	10,6	300	149	0.000565324	0.023949	1.0,0.986	0.943,0.95	0.047
38075	ENSG00000168411	RFWD3	chr16	-	74637855	74637970	74636345	74636577	74644361	74644453	1005,1376	7,7	208,1475	6,25	264	149	0.000401805	0.0189494	0.988,0.991	0.951,0.971	0.029
38088	ENSG00000142327	RNPEPL1	chr2	+	240573774	240573891	240573109	240573261	240574112	240574348	142,242	12,18	55,170	3,0	266	149	5.14443e-05	0.00408071	0.869,0.883	0.911,1.0	-0.08
38118	ENSG00000121766	ZCCHC17	chr1	+	31318166	31318236	31310043	31310164	31319108	31319166	18,25	464,377	32,55	333,364	219	149	2.74279e-05	0.00254244	0.026,0.043	0.061,0.093	-0.043
38274	ENSG00000164615	CAMLG	chr5	+	134741062	134741523	134738547	134738792	134743986	134744052	1000,1146	61,56	1711,2024	50,51	610	149	3.99879e-05	0.00338861	0.8,0.833	0.893,0.906	-0.083
38340	ENSG00000134574	DDB2	chr11	+	47234756	47234934	47234572	47234672	47235269	47235412	267,250	5,1	151,265	13,10	327	149	8.75181e-05	0.00595567	0.961,0.991	0.841,0.924	0.093
38367	ENSG00000143033	MTF2	chr1	+	93129277	93129448	93127231	93127299	93133702	93133808	208,217	16,17	525,546	13,19	320	149	0.00066543	0.0269892	0.858,0.856	0.95,0.93	-0.083
38388	ENSG00000095321	CRAT	chr9	-	129108762	129108903	129107813	129108077	129109178	129109276	9,21	26,26	5,7	31,57	290	149	0.000320431	0.0161339	0.151,0.293	0.077,0.059	0.154
38390	ENSG00000095321	CRAT	chr9	-	129109178	129109277	129107813	129108077	129110482	129110769	47,55	106,138	37,86	41,80	248	149	1.12513e-05	0.00124581	0.21,0.193	0.352,0.392	-0.17
38413	ENSG00000135899	SP110	chr2	-	230202578	230202722	230200884	230200965	230207990	230208059	121,88	0,0	83,104	3,11	293	149	3.68283e-06	0.000528787	1.0,1.0	0.934,0.828	0.119
38414	ENSG00000135899	SP110	chr2	-	230202578	230202728	230200467	230200965	230207990	230208059	216,163	0,0	181,201	3,11	299	149	5.24493e-05	0.00414007	1.0,1.0	0.968,0.901	0.066
38475	ENSG00000135829	DHX9	chr1	+	182855576	182855713	182854040	182854178	182856531	182856572	48,39	2541,2993	90,137	270,2022	286	149	0	0	0.01,0.007	0.148,0.034	-0.082
38554	ENSG00000160050	CCDC28B	chr1	+	32204185	32204379	32203878	32204045	32204597	32204620	39,41	14,17	88,86	7,16	343	149	0.00158173	0.0483481	0.548,0.512	0.845,0.7	-0.242
38619	ENSG00000185379	RAD51D	chr17	-	35118500	35118619	35107365	35107447	35119110	35119157	21,36	1,2	10,20	7,35	268	149	8.11015e-10	4.36029e-07	0.921,0.909	0.443,0.241	0.573
38885	ENSG00000156398	SFXN2	chr10	+	102729318	102729394	102728430	102728529	102729722	102729808	66,66	6,2	25,51	10,11	225	149	0.000315564	0.0159386	0.879,0.956	0.623,0.754	0.229
38904	ENSG00000117625	RCOR3	chr1	+	211312354	211312487	211304010	211304140	211312719	211312819	17,17	75,83	35,45	74,96	282	149	0.00119417	0.0398498	0.107,0.098	0.2,0.199	-0.097
38918	ENSG00000138614	INTS14	chr15	-	65607158	65607425	65605128	65605236	65611097	65611154	623,655	20,9	226,504	1,1	416	149	2.19145e-05	0.00213785	0.918,0.963	0.988,0.994	-0.05
38923	ENSG00000138614	INTS14	chr15	-	65607158	65607442	65605128	65605236	65611097	65611245	724,746	20,9	242,587	1,1	433	149	3.17556e-05	0.00283506	0.926,0.966	0.988,0.995	-0.046
38925	ENSG00000138614	INTS14	chr15	-	65607301	65607442	65605128	65605236	65611097	65611258	106,85	20,9	18,85	1,1	290	149	1.836e-05	0.00186636	0.731,0.829	0.902,0.978	-0.16
39017	ENSG00000187741	FANCA	chr16	-	89795905	89796018	89792470	89792547	89799165	89799232	247,326	0,0	41,306	7,6	262	149	3.12488e-05	0.00280969	1.0,1.0	0.769,0.967	0.132
39143	ENSG00000033867	SLC4A7	chr3	-	27409355	27409530	27404829	27404963	27411641	27411748	413,581	13,21	48,413	18,29	324	149	0.000485907	0.021511	0.936,0.927	0.551,0.868	0.222
39385	ENSG00000118961	LDAH	chr2	-	20801291	20801465	20790254	20790398	20823036	20823089	38,52	10,9	13,38	0,0	323	149	5.05447e-07	0.000101153	0.637,0.727	1.0,1.0	-0.318
39387	ENSG00000118961	LDAH	chr2	-	20801309	20801465	20790254	20790398	20823036	20823101	87,109	10,9	37,108	0,0	305	149	5.17914e-07	0.000102714	0.81,0.855	1.0,1.0	-0.167
39478	ENSG00000114120	SLC25A36	chr3	+	140966933	140967036	140963126	140963227	140968682	140968730	9,18	6,2	2,21	0,0	252	149	2.20472e-05	0.00214647	0.47,0.842	1.0,1.0	-0.344
39501	ENSG00000059588	TARBP1	chr1	-	234393361	234393476	234392415	234392552	234393645	234393837	258,201	8,4	166,157	13,19	264	149	5.12182e-05	0.00406945	0.948,0.966	0.878,0.823	0.106
39503	ENSG00000059588	TARBP1	chr1	-	234393361	234393486	234392415	234392552	234393645	234393837	534,480	8,4	396,360	13,19	274	149	8.72441e-05	0.00595003	0.973,0.985	0.943,0.912	0.051
39588	ENSG00000177683	THAP5	chr7	-	108565829	108566022	108562131	108565105	108569489	108569706	74,113	17,36	44,258	5,26	342	149	0.000151968	0.00919158	0.655,0.578	0.793,0.812	-0.186
39604	ENSG00000075336	TIMM21	chr18	+	74155144	74155207	74148522	74149109	74155305	74155403	1059,943	23,21	865,798	2,0	212	149	1.26027e-06	0.000220944	0.97,0.969	0.997,1.0	-0.029
39722	ENSG00000134490	TMEM241	chr18	-	23430630	23430677	23421366	23421444	23437780	23437853	23,28	2,5	1,24	0,0	196	149	0.000501088	0.0218346	0.897,0.81	1.0,1.0	-0.146
39748	ENSG00000012963	UBR7	chr14	+	93209823	93209957	93207240	93207441	93210647	93210708	561,564	3,4	89,454	0,17	283	149	0.000230817	0.0125349	0.99,0.987	1.0,0.934	0.021
39771	ENSG00000143537	ADAM15	chr1	+	155053416	155053493	155050945	155052777	155053909	155053923	654,634	0,9	145,446	6,11	226	149	0.000766816	0.0294009	1.0,0.979	0.941,0.964	0.037
40002	ENSG00000115137	DNAJC27	chr2	-	24951393	24951554	24943635	24947748	24957042	24957165	17,27	4,4	4,44	1,0	310	149	0.00107866	0.037148	0.671,0.764	0.658,1.0	-0.111
40014	ENSG00000119772	DNMT3A	chr2	-	25246619	25246776	25246159	25246309	25247050	25247158	45,43	8,0	12,57	0,0	306	149	0.000490265	0.021606	0.733,1.0	1.0,1.0	-0.133
40058	ENSG00000213699	SLC35F6	chr2	+	26775463	26775676	26764289	26764426	26778041	26778219	47,51	0,0	21,93	6,1	362	149	0.000491566	0.0216231	1.0,1.0	0.59,0.975	0.218
40094	ENSG00000122507	BBS9	chr7	+	33351218	33351323	33349067	33349170	33357854	33357995	16,27	7,8	4,17	0,1	254	149	0.000127758	0.00807027	0.573,0.664	1.0,0.909	-0.336
40241	ENSG00000021574	SPAST	chr2	+	32144936	32145007	32143335	32143415	32147217	32147258	167,157	8,11	79,197	0,0	220	149	3.32028e-06	0.000490421	0.934,0.906	1.0,1.0	-0.08
40246	ENSG00000132405	TBC1D14	chr4	+	7004843	7004924	7001144	7001251	7010652	7010777	137,146	2,0	50,215	2,12	230	149	0.000317001	0.0159778	0.978,1.0	0.942,0.921	0.057
40266	ENSG00000196652	ZKSCAN5	chr7	+	99520168	99520304	99519826	99519909	99525812	99526418	28,37	6,6	9,49	6,31	285	149	0.000596279	0.024894	0.709,0.763	0.44,0.452	0.29
40307	ENSG00000128602	SMO	chr7	+	129209288	129209397	129208758	129208851	129210362	129210548	157,192	0,1	90,220	10,2	258	149	0.000359302	0.017554	1.0,0.991	0.839,0.985	0.084
40372	ENSG00000131748	STARD3	chr17	+	39658708	39658820	39658404	39658522	39659050	39659106	144,213	21,22	92,170	3,8	261	149	0.00074398	0.0289322	0.797,0.847	0.946,0.924	-0.113
40373	ENSG00000131748	STARD3	chr17	+	39658721	39658820	39657972	39658522	39659050	39659106	298,387	21,22	146,331	3,8	248	149	0.00114818	0.0386619	0.895,0.914	0.967,0.961	-0.059
40415	ENSG00000138050	THUMPD2	chr2	-	39757247	39757368	39755888	39755960	39761330	39761418	11,17	67,54	52,32	42,60	270	149	7.48563e-05	0.00531876	0.083,0.148	0.406,0.227	-0.201
40631	ENSG00000196576	PLXNB2	chr22	-	50283049	50283186	50282710	50282881	50283336	50283445	464,465	0,0	194,434	5,9	286	149	0.000406134	0.0190515	1.0,1.0	0.953,0.962	0.042
40638	ENSG00000196576	PLXNB2	chr22	-	50294718	50294778	50289516	50290597	50307552	50307603	28,32	1,0	6,28	0,8	209	149	0.000561658	0.0238813	0.952,1.0	1.0,0.714	0.119
40876	ENSG00000275052	PPP4R3B	chr2	-	55598415	55599039	55588878	55588956	55603977	55604076	1171,1200	0,0	576,1811	6,34	773	149	3.78263e-11	2.81585e-08	1.0,1.0	0.949,0.911	0.07
40916	ENSG00000115392	FANCL	chr2	-	58162865	58162947	58161521	58161638	58163433	58163517	183,146	2,0	180,163	10,5	231	149	0.000385281	0.0184033	0.983,1.0	0.921,0.955	0.054
40975	ENSG00000115464	USP34	chr2	-	61214059	61214218	61211771	61211929	61220309	61220457	289,325	3,3	145,319	3,18	308	149	0.000197798	0.0112864	0.979,0.981	0.959,0.896	0.052
40976	ENSG00000115464	USP34	chr2	-	61214059	61214278	61211771	61211929	61220309	61220457	441,479	3,3	220,486	3,18	368	149	0.000218033	0.0120434	0.983,0.985	0.967,0.916	0.042
40977	ENSG00000115464	USP34	chr2	-	61214059	61214694	61211771	61211929	61220309	61220457	1523,1604	3,3	648,1475	3,18	784	149	9.15941e-05	0.00616406	0.99,0.99	0.976,0.94	0.032
41074	ENSG00000164548	TRA2A	chr7	-	23522120	23522432	23521706	23521840	23531788	23531980	121,132	796,795	378,333	595,699	461	149	0	0	0.047,0.051	0.17,0.133	-0.103
41076	ENSG00000164548	TRA2A	chr7	-	23522131	23522432	23521706	23521840	23531788	23532041	95,114	796,795	338,308	595,699	450	149	0	0	0.038,0.045	0.158,0.127	-0.101
41077	ENSG00000164548	TRA2A	chr7	-	23522353	23522432	23521706	23521840	23531788	23532023	23,27	796,795	92,80	595,699	228	149	1.88738e-15	2.76741e-12	0.019,0.022	0.092,0.07	-0.061
41079	ENSG00000164548	TRA2A	chr7	-	23531180	23531270	23522131	23522432	23531788	23532041	12,26	40,52	24,23	148,139	239	149	0.00123942	0.0408479	0.158,0.238	0.092,0.094	0.105
41216	ENSG00000162910	MRPL55	chr1	-	228108436	228109021	228108113	228108318	228109148	228109278	100,113	80,104	162,188	89,76	734	149	0.000382998	0.0183578	0.202,0.181	0.27,0.334	-0.111
41228	ENSG00000198369	SPRED2	chr2	-	65334604	65334773	65331986	65332051	65344718	65344799	71,87	0,0	110,372	1,16	318	149	0.000390252	0.0185675	1.0,1.0	0.981,0.916	0.051
41323	ENSG00000112339	HBS1L	chr6	-	135037810	135038026	135002620	135002842	135039572	135039767	64,75	1189,1215	62,92	244,920	365	149	1.51492e-08	4.93514e-06	0.022,0.025	0.094,0.039	-0.043
41344	ENSG00000172053	QARS	chr3	-	49101619	49101705	49101354	49101441	49101827	49101899	1023,1170	3,11	430,972	16,16	235	149	5.88053e-05	0.00444595	0.995,0.985	0.945,0.975	0.03
41453	ENSG00000023516	AKAP11	chr13	+	42285985	42286035	42272151	42272228	42286299	42286399	40,55	11,0	12,42	0,0	199	149	0.00042747	0.0196803	0.731,1.0	1.0,1.0	-0.135
41619	ENSG00000189223	PAX8-AS1	chr2	+	113259263	113259584	113255389	113255549	113263277	113263334	85,77	3,4	46,85	7,14	470	149	0.00127287	0.0415871	0.9,0.859	0.676,0.658	0.212
41672	ENSG00000122203	KIAA1191	chr5	-	176355570	176355749	176348249	176348356	176361601	176361797	69,50	8,1	52,127	2,0	328	149	0.00137248	0.0440969	0.797,0.958	0.922,1.0	-0.084
41699	ENSG00000015479	MATR3	chr5	+	139307238	139308327	139293647	139293805	139314674	139314736	15364,16988	6,16	3169,11184	12,42	1238	149	2.13876e-08	6.46802e-06	0.997,0.992	0.969,0.97	0.025
41796	ENSG00000115282	TTC31	chr2	+	74490024	74490127	74483321	74483410	74490243	74490473	87,103	0,0	38,73	8,5	252	149	6.06592e-07	0.000117876	1.0,1.0	0.737,0.896	0.183
41831	ENSG00000068024	HDAC4	chr2	-	239236592	239236664	239189832	239190077	239352677	239352918	28,35	4,8	6,39	0,1	221	149	0.000136835	0.00851032	0.825,0.747	1.0,0.963	-0.196
41974	ENSG00000172765	TMCC1	chr3	-	129857249	129857405	129848342	129848412	129860939	129861012	106,127	13,15	85,107	1,1	305	149	2.28252e-07	5.06626e-05	0.799,0.805	0.976,0.981	-0.176
41981	ENSG00000172765	TMCC1	chr3	-	129860939	129861012	129848345	129848412	129880308	129880559	19,32	86,100	4,6	66,53	222	149	0.000258395	0.0136944	0.129,0.177	0.039,0.071	0.098
42035	ENSG00000134262	AP4B1	chr1	-	113902637	113902862	113899903	113900400	113904604	113904793	32,49	0,0	23,67	0,7	374	149	0.000445794	0.0202022	1.0,1.0	1.0,0.792	0.104
42038	ENSG00000120318	ARAP3	chr5	-	141655361	141655400	141653400	141654435	141655620	141655758	46,31	6,4	42,33	0,0	188	149	5.65448e-05	0.00432109	0.859,0.86	1.0,1.0	-0.141
42149	ENSG00000168894	RNF181	chr2	+	85596821	85596931	85596518	85596649	85597103	85597178	2058,2029	0,0	2168,1581	101,53	259	149	0	0	1.0,1.0	0.925,0.945	0.065
42150	ENSG00000168894	RNF181	chr2	+	85596856	85596931	85596518	85596649	85597103	85597178	728,671	0,0	726,515	101,53	224	149	0	0	1.0,1.0	0.827,0.866	0.153
42245	ENSG00000053371	AKR7A2	chr1	-	19308157	19308262	19307313	19307410	19308454	19308505	739,770	8,6	405,547	13,21	254	149	1.75846e-05	0.00181035	0.982,0.987	0.948,0.939	0.041
42313	ENSG00000204713	TRIM27	chr6	-	28908807	28908840	28903001	28904665	28908972	28908989	26,22	12,0	48,77	0,0	182	149	3.11098e-05	0.00280766	0.639,1.0	1.0,1.0	-0.18
42407	ENSG00000073711	PPP2R3A	chr3	+	136001058	136003493	135965727	135965849	136026831	136027098	104,182	6,1	20,139	0,0	2584	149	7.73949e-05	0.00545922	0.5,0.913	1.0,1.0	-0.293
42560	ENSG00000135945	REV1	chr2	-	99451344	99451501	99449335	99449504	99462495	99462622	25,35	43,51	4,35	60,117	306	149	3.82796e-05	0.0032841	0.221,0.25	0.031,0.127	0.156
42565	ENSG00000143942	CHAC2	chr2	+	53771906	53771942	53767803	53768021	53774141	53775196	521,531	3,2	422,467	11,10	185	149	0.00152191	0.0471752	0.993,0.995	0.969,0.974	0.022
42593	ENSG00000131368	MRPS25	chr3	-	15053290	15053467	15049880	15049935	15059368	15059475	488,415	0,0	388,452	9,5	326	149	0.00163384	0.0494137	1.0,1.0	0.952,0.976	0.036
42612	ENSG00000167792	NDUFV1	chr11	+	67607298	67607616	67606953	67607076	67608395	67608478	37,30	949,1012	65,47	409,775	467	149	1.53463e-08	4.95041e-06	0.012,0.009	0.048,0.019	-0.023
42614	ENSG00000167792	NDUFV1	chr11	+	67607365	67607616	67606943	67607076	67608395	67608478	27,19	949,1012	56,22	409,775	400	149	1.246e-06	0.000219237	0.01,0.007	0.049,0.01	-0.021
42657	ENSG00000168763	CNNM3	chr2	+	96828098	96828195	96827730	96827900	96828995	96829134	126,147	9,4	51,113	0,0	246	149	0.000232286	0.0125864	0.895,0.957	1.0,1.0	-0.074
42669	ENSG00000144199	FAHD2B	chr2	-	97085698	97085861	97084168	97084277	97086138	97086198	360,310	0,1	272,339	10,3	312	149	0.00114232	0.0385793	1.0,0.993	0.929,0.982	0.041
42695	ENSG00000146463	ZMYM4	chr1	+	35325359	35325405	35268966	35269085	35358924	35359229	54,79	5,4	5,76	0,0	195	149	0.00146885	0.0461916	0.892,0.938	1.0,1.0	-0.085
42713	ENSG00000167842	MIS12	chr17	+	5488195	5488589	5486373	5486684	5488822	5488935	277,299	8,4	99,240	37,38	543	149	1.17e-11	9.93205e-09	0.905,0.954	0.423,0.634	0.401
42854	ENSG00000144182	LIPT1	chr2	+	99156300	99156426	99154954	99155051	99161956	99162275	8,18	0,0	26,18	4,4	275	149	5.54281e-05	0.00425039	1.0,1.0	0.779,0.709	0.256
42939	ENSG00000178053	MLF1	chr3	+	158588851	158588924	158571260	158571347	158592433	158592581	31,47	331,317	35,44	138,207	222	149	0.00133498	0.04315	0.059,0.091	0.145,0.125	-0.06
43113	ENSG00000064651	SLC12A2	chr5	+	128177104	128177152	128174540	128174666	128178566	128178689	376,390	61,51	75,266	3,21	197	149	0.00142466	0.0452627	0.823,0.853	0.95,0.905	-0.09
43233	ENSG00000145332	KLHL8	chr4	-	87185250	87185571	87183202	87183389	87195323	87195690	115,132	13,7	28,157	0,3	470	149	0.000445839	0.0202022	0.737,0.857	1.0,0.943	-0.175
43234	ENSG00000145332	KLHL8	chr4	-	87185250	87185799	87183202	87183389	87195323	87195690	188,252	13,7	39,254	0,3	698	149	0.000902938	0.0331741	0.755,0.885	1.0,0.948	-0.154
43415	ENSG00000184371	CSF1	chr1	+	109923165	109923711	109921846	109921994	109924059	109924190	567,593	22,14	206,500	26,40	695	149	3.27116e-06	0.000488245	0.847,0.901	0.629,0.728	0.196
43631	ENSG00000087087	SRRT	chr7	+	100880695	100880769	100875572	100875712	100881284	100881413	16,8	879,967	23,20	400,753	223	149	0.000178451	0.0104158	0.012,0.005	0.037,0.017	-0.018
43632	ENSG00000087087	SRRT	chr7	+	100881658	100881805	100881284	100881413	100882052	100882241	1149,1167	9,30	557,1020	1,1	296	149	8.2553e-06	0.00100617	0.985,0.951	0.996,0.998	-0.029
43633	ENSG00000087087	SRRT	chr7	+	100882457	100883090	100882052	100882241	100884069	100884239	97,66	880,979	207,174	415,810	782	149	0	0	0.021,0.013	0.087,0.039	-0.046
43634	ENSG00000087087	SRRT	chr7	+	100882764	100883090	100882052	100882241	100884069	100884239	63,47	880,979	128,112	415,810	475	149	1.11022e-15	1.67876e-12	0.022,0.015	0.088,0.042	-0.046
43680	ENSG00000144233	AMMECR1L	chr2	-	127871248	127871359	127866899	127866996	127873827	127874272	69,65	4,7	23,87	5,24	260	149	0.00116306	0.0390511	0.908,0.842	0.725,0.675	0.175
43719	ENSG00000226259	GTF2H2B	chr5	+	70422872	70422923	70422112	70422199	70423298	70423353	49,48	1,0	43,82	1,10	200	149	0.000689865	0.02761	0.973,1.0	0.97,0.859	0.072
43848	ENSG00000166295	ANAPC16	chr10	+	72220053	72220379	72215999	72216138	72230365	72230440	310,358	46,53	425,255	0,34	475	149	0.000436233	0.0198944	0.679,0.679	1.0,0.702	-0.172
43849	ENSG00000166295	ANAPC16	chr10	+	72220053	72220379	72216028	72216072	72223887	72224056	351,381	68,54	438,292	34,30	475	149	0.000806729	0.0306158	0.618,0.689	0.802,0.753	-0.124
43852	ENSG00000166295	ANAPC16	chr10	+	72223887	72224056	72216011	72216138	72230365	72230440	994,1091	46,53	695,724	0,34	318	149	0.00120958	0.0401425	0.91,0.906	1.0,0.909	-0.046
43873	ENSG00000085760	MTIF2	chr2	-	55266380	55266518	55263640	55263865	55267568	55267635	35,41	510,620	29,66	212,460	287	149	0.000113651	0.00728372	0.034,0.033	0.066,0.069	-0.034
43874	ENSG00000085760	MTIF2	chr2	-	55268577	55268739	55267568	55267635	55268816	55269138	492,531	31,22	172,440	17,52	311	149	0.000353342	0.0173928	0.884,0.92	0.829,0.802	0.087
43911	ENSG00000168214	RBPJ	chr4	+	26362445	26362628	26320806	26321048	26386352	26386391	165,128	19,36	42,97	30,44	332	149	0.000492896	0.0216295	0.796,0.615	0.386,0.497	0.264
44199	ENSG00000138468	SENP7	chr3	-	101398860	101399055	101372007	101372126	101417592	101417790	28,54	17,10	22,32	3,0	344	149	0.00155595	0.0478929	0.416,0.701	0.761,1.0	-0.322
44503	ENSG00000197858	GPAA1	chr8	+	144083123	144083303	144082589	144082804	144083388	144083424	624,624	19,19	183,501	13,41	329	149	7.41605e-05	0.00528484	0.937,0.937	0.864,0.847	0.082
44520	ENSG00000136536	MARCH7	chr2	+	159764625	159764674	159762879	159762993	159767283	159767409	392,410	129,160	746,787	71,128	198	149	6.08402e-13	6.13307e-10	0.696,0.659	0.888,0.822	-0.177
44733	ENSG00000138399	FASTKD1	chr2	-	169538012	169538141	169537001	169537340	169540050	169540124	305,306	21,18	232,233	34,35	278	149	0.000183861	0.010666	0.886,0.901	0.785,0.781	0.11
44753	ENSG00000103671	TRIP4	chr15	+	64445005	64445108	64425539	64425631	64454996	64455236	167,164	0,0	190,159	7,6	252	149	0.000206289	0.0115396	1.0,1.0	0.941,0.94	0.06
44793	ENSG00000128708	HAT1	chr2	+	171946707	171946783	171925536	171925641	171952880	171953001	2125,2169	30,23	738,1401	18,43	225	149	0.000143267	0.00879726	0.979,0.984	0.964,0.956	0.022
44856	ENSG00000125503	PPP1R12C	chr19	-	55103408	55103568	55096261	55096335	55117222	55117413	41,38	0,0	28,25	3,3	309	149	0.000348777	0.0172231	1.0,1.0	0.818,0.801	0.191
44964	ENSG00000174915	PTDSS2	chr11	+	473894	473977	458673	460288	479084	479090	247,252	4,0	79,206	7,16	232	149	1.31271e-07	3.05375e-05	0.975,1.0	0.879,0.892	0.102
45026	ENSG00000156017	CARNMT1	chr9	-	74999729	74999870	74998597	74998776	75016267	75016431	415,393	0,2	90,305	18,4	290	149	1.72757e-07	3.92451e-05	1.0,0.99	0.72,0.975	0.148
45233	ENSG00000115307	AUP1	chr2	-	74528416	74528489	74527939	74528006	74529131	74529282	14,9	0,6	13,11	0,0	222	149	0.00134857	0.0435022	1.0,0.502	1.0,1.0	-0.249
45289	ENSG00000258539	AC068896.1	chr10	-	124696157	124696212	124681606	124682379	124706635	124706887	66,90	16,11	42,96	0,6	204	149	0.000592251	0.02479	0.751,0.857	1.0,0.921	-0.156
45302	ENSG00000180822	PSMG4	chr6	+	3264173	3264325	3263683	3263759	3267590	3267920	92,132	670,648	263,180	1049,564	301	149	0.000168976	0.00997779	0.064,0.092	0.11,0.136	-0.045
45303	ENSG00000180822	PSMG4	chr6	+	3264208	3264325	3263683	3263759	3267590	3267781	131,217	670,648	363,288	1049,564	266	149	0.000198534	0.0113027	0.099,0.158	0.162,0.222	-0.064
45321	ENSG00000278535	DHRS11	chr17	+	36599670	36599763	36598920	36599050	36599971	36599985	305,256	43,30	214,288	63,68	242	149	0.000131792	0.00824968	0.814,0.84	0.677,0.723	0.127
45352	ENSG00000196141	SPATS2L	chr2	+	200378140	200378371	200329430	200329480	200383866	200384017	18,16	27,24	2,5	15,27	380	149	0.000500068	0.0218186	0.207,0.207	0.05,0.068	0.148
45413	ENSG00000183242	WT1-AS	chr11	+	32453261	32454178	32452020	32452131	32457914	32457963	142,157	70,41	436,539	37,46	1066	149	6.61334e-11	4.34606e-08	0.221,0.349	0.622,0.621	-0.336
45471	ENSG00000055044	NOP58	chr2	+	202278211	202278329	202277949	202278002	202282350	202282472	63,81	1884,1875	137,147	874,1382	267	149	0	0	0.018,0.024	0.08,0.056	-0.047
45498	ENSG00000184007	PTP4A2	chr1	-	31930932	31931142	31918999	31919658	31937754	31937775	14,18	0,0	7,5	2,4	359	149	6.25381e-07	0.000120081	1.0,1.0	0.592,0.342	0.533
45532	ENSG00000163596	ICA1L	chr2	-	202870529	202870656	202828847	202829016	202871618	202871642	12,9	8,13	0,2	4,11	276	149	0.000268694	0.0141012	0.447,0.272	0.0,0.089	0.315
45576	ENSG00000172890	NADSYN1	chr11	+	71476032	71477438	71474394	71474526	71478394	71478469	14,12	117,84	18,28	43,81	1555	149	0.000196056	0.0112354	0.011,0.014	0.039,0.032	-0.023
45607	ENSG00000169045	HNRNPH1	chr5	-	179619268	179619360	179618144	179618323	179620891	179620959	3612,3764	113,163	1385,2949	216,241	241	149	6.88338e-15	9.00179e-12	0.952,0.935	0.799,0.883	0.103
45608	ENSG00000169045	HNRNPH1	chr5	-	179619268	179619407	179618144	179618323	179620891	179621035	12680,12935	113,163	4200,10128	216,241	288	149	0	0	0.983,0.976	0.91,0.956	0.046
45690	ENSG00000142188	TMEM50B	chr21	-	33448781	33448879	33439213	33439297	33455726	33455784	18,18	9,3	30,13	0,0	247	149	1.34735e-06	0.000231186	0.547,0.784	1.0,1.0	-0.335
45854	ENSG00000008130	NADK	chr1	-	1754050	1754208	1753566	1753649	1754283	1754383	496,552	12,33	318,498	22,53	307	149	0.000423396	0.0195672	0.953,0.89	0.875,0.82	0.074
45921	ENSG00000074582	BCS1L	chr2	+	218660306	218660421	218658763	218659173	218660938	218661217	20,13	0,0	8,23	4,2	264	149	7.76569e-05	0.00546955	1.0,1.0	0.53,0.866	0.302
45932	ENSG00000163482	STK36	chr2	+	218679167	218679261	218676028	218676278	218679559	218679617	50,63	0,1	22,51	6,5	243	149	1.75032e-05	0.0018079	1.0,0.975	0.692,0.862	0.211
46049	ENSG00000143373	ZNF687	chr1	+	151285205	151286074	151282311	151282395	151286274	151288406	38,52	6,4	18,47	9,22	1018	149	0.000538193	0.0230865	0.481,0.655	0.226,0.238	0.336
46061	ENSG00000162733	DDR2	chr1	+	162705051	162705131	162655210	162655374	162719036	162719145	9,27	58,99	0,3	5,66	229	149	8.84349e-05	0.00599862	0.092,0.151	0.0,0.029	0.107
46153	ENSG00000145996	CDKAL1	chr6	+	21108400	21108463	21065047	21065228	21198020	21198104	161,134	0,2	93,169	0,16	212	149	0.000132916	0.00829856	1.0,0.979	1.0,0.881	0.049
46229	ENSG00000123485	HJURP	chr2	-	233847396	233847461	233845727	233845820	233849762	233849859	724,864	5,2	611,1032	21,14	214	149	6.05948e-05	0.0045528	0.99,0.997	0.953,0.981	0.027
46344	ENSG00000124831	LRRFIP1	chr2	+	237772080	237772198	237769942	237769992	237772865	237772945	108,113	0,3	119,131	11,8	267	149	0.000195243	0.0112067	1.0,0.955	0.858,0.901	0.098
46444	ENSG00000105993	DNAJB6	chr7	+	157409794	157415529	157385540	157385611	157416015	157417433	746,882	0,10	748,1213	0,0	5884	149	9.88913e-05	0.0065459	1.0,0.691	1.0,1.0	-0.155
46558	ENSG00000169499	PLEKHA2	chr8	+	38943788	38943837	38935993	38936050	38946123	38946221	53,99	1,0	21,128	1,9	198	149	0.000976545	0.0348794	0.976,1.0	0.94,0.915	0.06
46567	ENSG00000198830	HMGN2	chr1	+	26473459	26473527	26472449	26472627	26474084	26474128	18,4	8,14	8,2	0,0	217	149	6.73524e-07	0.000128306	0.607,0.164	1.0,1.0	-0.615
46574	ENSG00000198830	HMGN2	chr1	+	26473702	26473817	26472516	26472627	26474084	26474135	16,19	8,14	13,13	0,0	264	149	2.0624e-08	6.31605e-06	0.53,0.434	1.0,1.0	-0.518
46598	ENSG00000162735	PEX19	chr1	-	160283529	160283639	160282943	160283109	160285054	160285096	630,698	4,10	126,531	7,43	259	149	1.36492e-11	1.1387e-08	0.989,0.976	0.912,0.877	0.088
46613	ENSG00000096433	ITPR3	chr6	+	33671164	33671306	33670670	33670815	33672028	33672228	475,690	0,1	89,521	14,13	291	149	6.50798e-10	3.57843e-07	1.0,0.997	0.765,0.954	0.139
46768	ENSG00000111011	RSRC2	chr12	-	122520503	122520581	122518838	122519029	122521384	122521428	24,26	388,350	71,76	339,479	227	149	2.15411e-07	4.80326e-05	0.039,0.046	0.121,0.094	-0.065
46813	ENSG00000187730	GABRD	chr1	+	2029110	2029266	2026894	2028292	2029550	2029762	64,60	3,8	37,59	0,0	305	149	3.98897e-05	0.00338622	0.912,0.786	1.0,1.0	-0.151
46814	ENSG00000187730	GABRD	chr1	+	2029110	2029408	2028154	2028292	2029550	2029714	28,36	3,8	15,31	0,0	447	149	4.05112e-06	0.000574844	0.757,0.6	1.0,1.0	-0.322
47043	ENSG00000101187	SLCO4A1	chr20	+	62668011	62668184	62667744	62667910	62668476	62668541	953,1051	12,15	965,1117	50,41	322	149	1.40527e-07	3.25343e-05	0.974,0.97	0.899,0.927	0.059
47044	ENSG00000101187	SLCO4A1	chr20	+	62668154	62668184	62667740	62667910	62668476	62668541	59,86	12,15	114,96	50,41	179	149	0.000656523	0.0267759	0.804,0.827	0.655,0.661	0.157
47045	ENSG00000101187	SLCO4A1	chr20	+	62668157	62668184	62667869	62667910	62668476	62668541	65,83	12,15	112,94	50,41	176	149	0.000349152	0.0172231	0.821,0.824	0.655,0.66	0.165
47051	ENSG00000167515	TRAPPC2L	chr16	+	88859344	88859750	88858618	88858789	88859892	88859972	866,774	18,19	768,690	47,24	555	149	0.000673888	0.0271955	0.928,0.916	0.814,0.885	0.073
47052	ENSG00000167515	TRAPPC2L	chr16	+	88859572	88859750	88858641	88858789	88859892	88859972	830,752	18,19	699,624	47,24	327	149	0.000199841	0.0113294	0.955,0.947	0.871,0.922	0.054
47075	ENSG00000204256	BRD2	chr6	+	32975020	32975112	32974461	32974765	32975383	32975521	89,96	750,659	178,235	359,957	241	149	6.5229e-09	2.56605e-06	0.068,0.083	0.235,0.132	-0.108
47138	ENSG00000182973	CNOT10	chr3	+	32764454	32764490	32762732	32762863	32764681	32764809	279,316	10,7	352,271	1,0	185	149	0.000758808	0.0293028	0.957,0.973	0.996,1.0	-0.033
47146	ENSG00000158773	USF1	chr1	-	161041833	161041846	161041323	161041411	161042115	161042217	13,15	0,0	26,25	4,3	162	149	0.00146385	0.0461443	1.0,1.0	0.857,0.885	0.129
47213	ENSG00000116698	SMG7	chr1	+	183501130	183501267	183472499	183472649	183502252	183502391	19,26	12,8	6,25	0,2	286	149	0.000314151	0.0159004	0.452,0.629	1.0,0.867	-0.393
47379	ENSG00000134086	VHL	chr3	+	10146513	10146636	10141007	10142187	10149786	10150145	416,442	8,3	158,504	9,17	272	149	0.00120619	0.0400805	0.966,0.988	0.906,0.942	0.053
47537	ENSG00000077380	DYNC1I2	chr2	+	171707232	171707377	171692776	171692894	171715327	171715368	652,640	0,1	419,496	10,8	294	149	0.000137343	0.00853094	1.0,0.997	0.955,0.969	0.036
47624	ENSG00000124570	SERPINB6	chr6	-	2968778	2968913	2959167	2959342	2971116	2971276	11,18	138,133	35,30	55,89	284	149	6.21431e-08	1.64312e-05	0.04,0.066	0.25,0.15	-0.147
47625	ENSG00000124570	SERPINB6	chr6	-	2968778	2968913	2959167	2959342	2971532	2972165	10,22	280,335	33,26	143,225	284	149	2.83821e-06	0.000437365	0.018,0.033	0.108,0.057	-0.057
47648	ENSG00000157796	WDR19	chr4	+	39194543	39194659	39189655	39189781	39199477	39199593	85,119	2,2	19,82	6,6	265	149	0.000734059	0.0286674	0.96,0.971	0.64,0.885	0.203
47710	ENSG00000148187	MRRF	chr9	+	122285168	122285287	122270863	122271075	122313226	122313330	22,14	8,0	12,17	0,0	268	149	0.000334859	0.0167039	0.605,1.0	1.0,1.0	-0.198
47713	ENSG00000148187	MRRF	chr9	+	122286038	122286166	122285168	122285287	122291748	122291798	20,15	576,544	50,20	330,431	277	149	1.80635e-06	0.000298306	0.018,0.015	0.075,0.024	-0.033
48054	ENSG00000214022	REPIN1	chr7	+	150369741	150369868	150368808	150368941	150371230	150372162	15,9	0,2	3,11	8,3	276	149	0.00156102	0.0479574	1.0,0.708	0.168,0.664	0.438
48162	ENSG00000187953	PMS2CL	chr7	+	6737075	6737936	6735304	6735389	6741684	6741852	177,131	13,16	272,438	7,16	1010	149	0.000763822	0.0293792	0.668,0.547	0.851,0.802	-0.219
48179	ENSG00000117000	RLF	chr1	+	40231516	40231658	40222573	40222710	40235791	40240921	18,37	6,6	15,83	0,3	291	149	0.000260225	0.0137462	0.606,0.759	1.0,0.934	-0.285
48275	ENSG00000106443	PHF14	chr7	+	10982371	10983159	10974834	10974945	10990702	10990847	1416,1372	2,10	1438,1285	1,39	937	149	0.00156644	0.0480935	0.991,0.956	0.996,0.84	0.056
48324	ENSG00000123505	AMD1	chr6	+	110892160	110892203	110874769	110875215	110892298	110892443	283,232	8,15	141,359	2,0	192	149	1.22176e-05	0.00132253	0.965,0.923	0.982,1.0	-0.047
48345	ENSG00000115677	HDLBP	chr2	-	241268828	241269295	241268498	241268541	241272760	241272831	81,75	289,420	68,119	36,335	616	149	6.16401e-05	0.00460986	0.063,0.041	0.314,0.079	-0.145
48346	ENSG00000115677	HDLBP	chr2	-	241268953	241269105	241268476	241268541	241269200	241269273	88,112	0,6	15,82	5,10	301	149	0.000779872	0.0298542	1.0,0.902	0.598,0.802	0.251
48349	ENSG00000115677	HDLBP	chr2	-	241268957	241269295	241268476	241268541	241272760	241272834	42,32	289,420	39,63	36,335	487	149	3.97648e-06	0.000565911	0.043,0.023	0.249,0.054	-0.118
48354	ENSG00000115677	HDLBP	chr2	-	241269360	241269561	241268476	241268541	241272760	241272886	12,16	289,420	12,23	36,335	350	149	0.00131627	0.0426878	0.017,0.016	0.124,0.028	-0.059
48376	ENSG00000164620	RELL2	chr5	+	141638954	141639021	141638794	141638860	141639463	141639629	52,33	4,0	61,59	20,17	216	149	7.06614e-06	0.000891902	0.9,1.0	0.678,0.705	0.258
48516	ENSG00000122550	KLHL7	chr7	+	23117833	23117964	23106297	23106794	23123776	23123879	16,18	0,0	8,18	4,4	280	149	2.89954e-06	0.000443987	1.0,1.0	0.516,0.705	0.389
48529	ENSG00000001631	KRIT1	chr7	-	92244001	92244149	92242033	92242137	92245789	92245923	63,77	5,3	23,80	0,0	297	149	0.00098573	0.0350136	0.863,0.928	1.0,1.0	-0.105
48532	ENSG00000001631	KRIT1	chr7	-	92244901	92245171	92242033	92242137	92245789	92245914	96,68	5,3	51,87	0,0	419	149	0.000484783	0.021511	0.872,0.89	1.0,1.0	-0.119
48535	ENSG00000001631	KRIT1	chr7	-	92245426	92245574	92242033	92242137	92245789	92245923	26,28	5,3	12,26	0,0	297	149	6.47729e-05	0.00478499	0.723,0.824	1.0,1.0	-0.227
48536	ENSG00000001631	KRIT1	chr7	-	92245426	92245595	92242033	92242137	92245789	92245920	39,33	5,3	16,43	0,0	318	149	0.000100102	0.00659894	0.785,0.838	1.0,1.0	-0.189
48792	ENSG00000133393	FOPNL	chr16	-	15884007	15884124	15879803	15879888	15888557	15888593	618,620	6,17	250,454	9,24	266	149	0.00164264	0.0494494	0.983,0.953	0.94,0.914	0.041
48793	ENSG00000133393	FOPNL	chr16	-	15884007	15884205	15879803	15879888	15888557	15888599	1373,1324	6,17	520,985	9,24	347	149	0.0012772	0.0416398	0.99,0.971	0.961,0.946	0.027
48986	ENSG00000006634	DBF4	chr7	+	87904291	87904416	87884978	87885158	87907187	87907219	255,223	15,6	424,473	0,0	274	149	1.75932e-08	5.60054e-06	0.902,0.953	1.0,1.0	-0.073
48987	ENSG00000006634	DBF4	chr7	+	87904291	87904416	87900763	87900878	87907187	87907219	474,409	145,100	812,948	133,160	274	149	0.000279258	0.0144828	0.64,0.69	0.769,0.763	-0.101
49037	ENSG00000125746	EML2	chr19	-	45616460	45616558	45615801	45615889	45616764	45616853	44,71	1,1	65,62	9,3	247	149	0.00140243	0.0446876	0.964,0.977	0.813,0.926	0.101
49087	ENSG00000106603	COA1	chr7	-	43650492	43650712	43648599	43648652	43729428	43729489	17,21	180,172	37,45	128,172	369	149	3.58218e-05	0.00313437	0.037,0.047	0.105,0.096	-0.059
49179	ENSG00000158604	TMED4	chr7	-	44581092	44581239	44577893	44579628	44581448	44581574	1352,1141	17,14	683,989	19,27	296	149	0.00162794	0.0493245	0.976,0.976	0.948,0.949	0.028
49216	ENSG00000214765	SEPT7P2	chr7	-	45724352	45724480	45723779	45724023	45728177	45728310	11,13	2,10	42,17	3,0	277	149	0.000725143	0.028434	0.747,0.412	0.883,1.0	-0.362
49293	ENSG00000144231	POLR2D	chr2	-	127852924	127853105	127846698	127848185	127858027	127858117	310,292	2,2	132,414	4,13	330	149	0.000715284	0.0282304	0.986,0.985	0.937,0.935	0.049
49405	ENSG00000129103	SUMF2	chr7	+	56074585	56074639	56074173	56074218	56076833	56076889	238,274	27,29	90,228	38,41	203	149	0.000986549	0.0350136	0.866,0.874	0.635,0.803	0.151
49407	ENSG00000129103	SUMF2	chr7	+	56074585	56074736	56074113	56074218	56076833	56076889	1408,1472	27,29	573,1116	38,41	300	149	9.13571e-06	0.00107294	0.963,0.962	0.882,0.931	0.056
49420	ENSG00000072609	CHFR	chr12	-	132851617	132851734	132848640	132848724	132856467	132856630	41,31	8,0	34,33	0,0	266	149	0.000375047	0.0180821	0.742,1.0	1.0,1.0	-0.129
49548	ENSG00000152457	DCLRE1C	chr10	-	14926842	14926897	14922980	14923069	14928015	14928082	26,12	0,0	41,45	2,9	204	149	0.00019855	0.0113027	1.0,1.0	0.937,0.785	0.139
49759	ENSG00000173715	C11orf80	chr11	+	66821642	66821764	66815833	66816199	66828265	66828364	39,42	0,0	22,28	7,0	271	149	0.000404128	0.0190404	1.0,1.0	0.633,1.0	0.183
49773	ENSG00000225648	SBDSP1	chr7	+	72830691	72830813	72829506	72829783	72831601	72831798	138,112	401,356	177,197	325,399	271	149	0.00112984	0.0383916	0.159,0.147	0.23,0.214	-0.069
49806	ENSG00000161010	MRNIP	chr5	-	179844151	179844227	179841906	179842064	179847977	179848066	37,60	8,2	89,100	1,0	225	149	5.52246e-05	0.00425039	0.754,0.952	0.983,1.0	-0.139
49826	ENSG00000087274	ADD1	chr4	+	2898432	2898531	2898183	2898327	2899258	2899435	314,358	6,11	154,619	1,3	248	149	0.00121535	0.040279	0.969,0.951	0.989,0.992	-0.03
49985	ENSG00000005486	RHBDD2	chr7	+	75881364	75881486	75878998	75879260	75881828	75882124	106,80	213,254	74,125	82,173	271	149	3.55131e-05	0.00311299	0.215,0.148	0.332,0.284	-0.127
49989	ENSG00000127952	STYXL1	chr7	-	76013741	76013887	76005258	76005404	76021850	76021992	780,924	26,50	503,756	60,66	295	149	3.40552e-06	0.000500625	0.938,0.903	0.809,0.853	0.09
50016	ENSG00000146707	POMZP3	chr7	-	76611453	76611627	76609993	76610215	76611721	76611813	13,19	0,5	31,21	0,0	323	149	0.00164331	0.0494494	1.0,0.637	1.0,1.0	-0.181
50149	ENSG00000075213	SEMA3A	chr7	-	83981320	83981478	83977131	83977196	83985435	83985477	1689,1702	7,3	828,1588	16,13	307	149	0.000742743	0.0289132	0.992,0.996	0.962,0.983	0.022
50292	ENSG00000285953	AC000120.3	chr7	-	92244901	92245134	92242033	92242137	92245789	92245924	76,52	5,3	41,77	0,0	382	149	0.000278705	0.0144696	0.856,0.871	1.0,1.0	-0.137
50304	ENSG00000127980	PEX1	chr7	-	92509328	92509411	92506993	92507126	92510943	92511047	162,186	3,1	44,147	6,6	232	149	0.000959212	0.0345514	0.972,0.992	0.825,0.94	0.1
50307	ENSG00000234545	FAM133B	chr7	-	92566009	92566061	92561136	92562368	92569822	92569915	209,147	37,43	215,136	6,11	201	149	1.45451e-08	4.78772e-06	0.807,0.717	0.964,0.902	-0.171
50308	ENSG00000234545	FAM133B	chr7	-	92566013	92566061	92560792	92562368	92569822	92569915	490,469	37,43	670,414	6,11	197	149	5.1408e-11	3.55354e-08	0.909,0.892	0.988,0.966	-0.076
50369	ENSG00000075223	SEMA3C	chr7	-	80758330	80758488	80751268	80751336	80761615	80761657	1641,1640	10,12	669,1095	16,21	307	149	5.54119e-05	0.00425039	0.988,0.985	0.953,0.962	0.029
50374	ENSG00000075223	SEMA3C	chr7	-	80905828	80905916	80828584	80828745	80916678	80916819	78,48	1022,1117	22,85	152,799	237	149	0.000169091	0.00997779	0.046,0.026	0.083,0.063	-0.037
50567	ENSG00000136161	RCBTB2	chr13	-	48522307	48522403	48521897	48521962	48524658	48524757	72,51	8,1	13,60	0,0	245	149	0.000565725	0.023949	0.846,0.969	1.0,1.0	-0.093
50727	ENSG00000222011	FAM185A	chr7	+	102751691	102751801	102749009	102749417	102757853	102757876	34,52	0,0	23,54	4,4	259	149	9.92787e-05	0.00656256	1.0,1.0	0.768,0.886	0.173
50767	ENSG00000160949	TONSL	chr8	-	144440965	144441111	144440717	144440870	144442036	144442151	108,109	0,6	60,107	8,11	295	149	0.000906304	0.0332222	1.0,0.902	0.791,0.831	0.14
50785	ENSG00000105819	PMPCB	chr7	+	103307595	103307708	103304410	103304490	103308951	103309095	1058,1152	5,3	727,905	29,22	262	149	9.19695e-11	5.72196e-08	0.992,0.995	0.934,0.959	0.047
50815	ENSG00000061938	TNK2	chr3	-	195882050	195882328	195879048	195879175	195883156	195883309	389,461	3,1	188,474	10,4	427	149	0.00143044	0.0452974	0.978,0.994	0.868,0.976	0.064
50925	ENSG00000131931	THAP1	chr8	-	42839185	42839381	42836673	42838336	42843023	42843201	151,143	29,15	242,298	12,19	345	149	0.000723347	0.0284096	0.692,0.805	0.897,0.871	-0.136
51001	ENSG00000146802	TMEM168	chr7	-	112783697	112783783	112775175	112775318	112790159	112790390	32,34	4,3	12,28	0,0	235	149	0.000925206	0.0337617	0.835,0.878	1.0,1.0	-0.143
51101	ENSG00000179818	PCBP1-AS1	chr2	-	70083506	70083687	70051027	70051305	70085546	70085554	6,15	7,13	11,26	2,6	330	149	0.00125342	0.0411181	0.279,0.343	0.713,0.662	-0.376
51155	ENSG00000196873	CBWD3	chr9	+	68268933	68268978	68264467	68264514	68285988	68286040	15,12	1,4	10,10	0,0	194	149	0.00165977	0.049821	0.92,0.697	1.0,1.0	-0.192
51214	ENSG00000213983	AP1G2	chr14	-	23561961	23562066	23561511	23561635	23562287	23562415	106,121	11,2	98,130	28,35	254	149	5.19437e-07	0.000102714	0.85,0.973	0.672,0.685	0.233
51230	ENSG00000054277	OPN3	chr1	-	241604259	241604579	241597745	241597997	241639881	241640369	20,8	0,14	10,4	0,0	469	149	0.000941159	0.0341634	1.0,0.154	1.0,1.0	-0.423
51232	ENSG00000134905	CARS2	chr13	-	110644064	110644182	110642314	110642521	110644384	110644483	29,34	490,514	75,41	448,358	267	149	1.25509e-05	0.00135558	0.032,0.036	0.085,0.06	-0.039
51235	ENSG00000134905	CARS2	chr13	-	110650636	110651100	110645966	110647239	110663450	110663530	322,259	0,0	290,216	8,4	613	149	4.04018e-05	0.00341173	1.0,1.0	0.898,0.929	0.087
51267	ENSG00000119471	HSDL2	chr9	+	112403994	112404158	112380079	112380180	112405623	112405722	1511,1545	9,26	392,1023	14,25	313	149	0.00068238	0.027459	0.988,0.966	0.93,0.951	0.036
51381	ENSG00000280828	AC090114.3	chr7	+	128591849	128592017	128578889	128578933	128608117	128608213	13,20	0,0	29,63	3,4	317	149	0.00137999	0.0442794	1.0,1.0	0.82,0.881	0.149
51541	ENSG00000145725	PPIP5K2	chr5	+	103187313	103187376	103184671	103184744	103190841	103190982	16,15	245,296	21,25	147,164	212	149	0.000270658	0.0141276	0.044,0.034	0.091,0.097	-0.055
51619	ENSG00000157191	NECAP2	chr1	+	16455817	16455893	16449092	16452015	16458841	16458956	555,602	13,12	217,486	11,26	225	149	0.00149419	0.0466447	0.966,0.971	0.929,0.925	0.041
51915	ENSG00000131373	HACL1	chr3	-	15585247	15585342	15582876	15582989	15589539	15589612	119,96	0,2	65,74	2,7	244	149	0.00155085	0.0478168	1.0,0.967	0.952,0.866	0.075
51916	ENSG00000131373	HACL1	chr3	-	15586524	15586602	15582876	15582989	15589539	15589612	59,58	0,2	35,39	2,7	227	149	0.00105322	0.0366109	1.0,0.95	0.92,0.785	0.122
51940	ENSG00000164292	RHOBTB3	chr5	+	95755395	95755761	95752238	95752350	95763507	95763542	145,138	2,7	41,136	0,0	515	149	0.000493934	0.0216295	0.954,0.851	1.0,1.0	-0.098
51952	ENSG00000196305	IARS	chr9	-	92240642	92240691	92229000	92229126	92240855	92240961	19,12	2086,2011	33,58	912,1660	198	149	2.95863e-09	1.33794e-06	0.007,0.004	0.027,0.026	-0.021
51967	ENSG00000124193	SRSF6	chr20	+	43459152	43459420	43458360	43458509	43459770	43459895	179,199	512,522	606,492	306,481	417	149	2.3993e-12	2.3219e-09	0.111,0.12	0.414,0.268	-0.225
51974	ENSG00000134057	CCNB1	chr5	+	69177238	69177349	69175396	69175537	69177523	69178245	9329,9914	130,173	14099,11775	38,34	260	149	0	0	0.976,0.97	0.995,0.995	-0.022
51975	ENSG00000134057	CCNB1	chr5	+	69177290	69177349	69175396	69175537	69177523	69177700	1900,1893	130,173	2894,2438	38,34	208	149	0	0	0.913,0.887	0.982,0.981	-0.082
52003	ENSG00000075624	ACTB	chr7	-	5527732	5527891	5527150	5527611	5528003	5528098	64063,64729	0,0	59039,52884	720,0	308	149	4.06516e-05	0.00342349	1.0,1.0	0.975,1.0	0.012
52015	ENSG00000107833	NPM3	chr10	-	101782838	101782924	101782477	101782597	101783272	101783375	1045,1136	30,27	863,827	67,45	235	149	8.98957e-07	0.000162305	0.957,0.964	0.891,0.921	0.054
52116	ENSG00000106617	PRKAG2	chr7	-	151632068	151632138	151595344	151595451	151675419	151675637	26,31	1,0	17,40	2,9	219	149	7.97554e-05	0.00560105	0.946,1.0	0.853,0.751	0.171
52198	ENSG00000234741	GAS5	chr1	-	173864483	173864704	173864256	173864304	173865470	173865547	534,524	6,13	1164,921	0,0	370	149	1.02536e-05	0.00117514	0.973,0.942	1.0,1.0	-0.042
52200	ENSG00000234741	GAS5	chr1	-	173864674	173864704	173863900	173864304	173865470	173865547	31,25	6,13	49,29	0,0	179	149	1.65328e-08	5.29783e-06	0.811,0.615	1.0,1.0	-0.287
52201	ENSG00000234741	GAS5	chr1	-	173865228	173865282	173863900	173864304	173865470	173865547	118,156	6,13	471,327	0,0	203	149	3.22872e-09	1.42025e-06	0.935,0.898	1.0,1.0	-0.083
52227	ENSG00000146918	NCAPG2	chr7	-	158650831	158650972	158631310	158631717	158652292	158652480	587,642	8,3	648,564	22,12	290	149	0.000420225	0.0194765	0.974,0.991	0.938,0.96	0.033
52314	ENSG00000130066	SAT1	chrX	+	23784293	23784403	23783799	23783883	23785327	23785429	171,139	737,883	171,181	389,466	259	149	9.96765e-09	3.52047e-06	0.118,0.083	0.202,0.183	-0.092
52326	ENSG00000124222	STX16	chr20	+	58669290	58669453	58667986	58668127	58670511	58670603	578,601	89,100	227,552	97,133	312	149	0.000686642	0.0275547	0.756,0.742	0.528,0.665	0.152
52327	ENSG00000124222	STX16	chr20	+	58669301	58669453	58667986	58668127	58670511	58670603	290,275	89,100	106,238	97,133	301	149	0.000115605	0.00738939	0.617,0.577	0.351,0.47	0.186
52329	ENSG00000124222	STX16	chr20	+	58671163	58671297	58670511	58670603	58673630	58673711	339,352	4,0	166,295	4,14	283	149	4.3614e-05	0.00357082	0.978,1.0	0.956,0.917	0.052
52387	ENSG00000196459	TRAPPC2	chrX	-	13734043	13734185	13719870	13719982	13734524	13734620	12,21	38,63	29,45	25,48	291	149	2.24481e-05	0.00218111	0.139,0.146	0.373,0.324	-0.206
52438	ENSG00000186312	CA5BP1	chrX	+	15681000	15681047	15675714	15675778	15688660	15688858	8,16	67,61	21,40	34,46	196	149	1.72255e-06	0.000286422	0.083,0.166	0.32,0.398	-0.234
52440	ENSG00000186312	CA5BP1	chrX	+	15692962	15693058	15688660	15688858	15697239	15697460	122,185	20,0	88,172	0,1	245	149	5.0333e-05	0.00401229	0.788,1.0	1.0,0.991	-0.102
52441	ENSG00000186312	CA5BP1	chrX	+	15692962	15693058	15688660	15688858	15702781	15703349	88,128	0,1	85,113	13,0	245	149	0.000204009	0.011465	1.0,0.987	0.799,1.0	0.094
52459	ENSG00000169359	SLC33A1	chr3	-	155829855	155829903	155827855	155828377	155833467	155833585	27,40	0,0	27,35	1,6	197	149	0.000424098	0.019581	1.0,1.0	0.953,0.815	0.116
52519	ENSG00000112715	VEGFA	chr6	+	43778888	43778918	43777719	43778536	43784540	43784562	67,80	5,10	98,229	0,0	179	149	1.28297e-07	3.01355e-05	0.918,0.869	1.0,1.0	-0.107
52524	ENSG00000112715	VEGFA	chr6	+	43781955	43782052	43778888	43778918	43784540	43784546	22,35	51,65	13,43	72,186	246	149	0.000753322	0.0291868	0.207,0.246	0.099,0.123	0.115
52528	ENSG00000029363	BCLAF1	chr6	-	136269140	136269303	136268161	136268339	136269436	136269612	15,33	1841,1690	84,74	952,1453	312	149	4.88498e-15	6.56582e-12	0.004,0.009	0.04,0.024	-0.026
52531	ENSG00000029363	BCLAF1	chr6	-	136276467	136276508	136275842	136275989	136277864	136278103	341,343	128,118	188,336	37,74	190	149	0.000875813	0.0324984	0.676,0.695	0.799,0.781	-0.105
52534	ENSG00000044446	PHKA2	chrX	-	18900669	18900699	18897162	18897333	18901484	18901603	15,15	28,32	17,30	11,23	179	149	0.00148619	0.0464851	0.308,0.281	0.563,0.521	-0.248
52672	ENSG00000124275	MTRR	chr5	+	7873372	7873512	7870769	7870923	7875257	7875375	331,352	31,33	75,273	61,110	289	149	6.42086e-12	5.54797e-09	0.846,0.846	0.388,0.561	0.371
52673	ENSG00000124275	MTRR	chr5	+	7873372	7873526	7870769	7870923	7875257	7875310	691,755	31,33	139,558	61,110	303	149	1.75326e-12	1.73133e-09	0.916,0.918	0.528,0.714	0.296
52710	ENSG00000117676	RPS6KA1	chr1	+	26561504	26561663	26561044	26561134	26571448	26571508	295,388	12,4	211,270	0,2	308	149	0.00164229	0.0494494	0.922,0.979	1.0,0.985	-0.042
52824	ENSG00000164031	DNAJB14	chr4	-	99930449	99930621	99922519	99923185	99946438	99946558	215,228	0,0	104,287	1,9	321	149	0.00164198	0.0494494	1.0,1.0	0.98,0.937	0.041
52856	ENSG00000178761	FAM219B	chr15	-	74904663	74904712	74899991	74902786	74905153	74905231	52,67	3,5	42,85	0,0	198	149	0.00112307	0.0382599	0.929,0.91	1.0,1.0	-0.081
52917	ENSG00000112159	MDN1	chr6	-	89662791	89662967	89662086	89662239	89664486	89664628	665,651	6,4	504,739	16,23	325	149	1.01395e-05	0.00116537	0.981,0.987	0.935,0.936	0.048
52943	ENSG00000111412	C12orf49	chr12	-	116720295	116720447	116719762	116719876	116737789	116738070	97,142	9,10	25,111	0,2	301	149	0.000410036	0.0190957	0.842,0.875	1.0,0.965	-0.124
52945	ENSG00000111412	C12orf49	chr12	-	116723066	116723223	116719762	116719876	116737789	116738069	55,90	9,10	16,92	0,2	306	149	7.30049e-05	0.00524887	0.748,0.814	1.0,0.957	-0.198
52950	ENSG00000130985	UBA1	chrX	+	47198166	47198355	47193836	47194024	47198802	47198919	42,74	1439,2154	52,152	199,1482	338	149	0	0	0.013,0.015	0.103,0.043	-0.059
52951	ENSG00000130985	UBA1	chrX	+	47198308	47198355	47190860	47190950	47198802	47198919	12,28	773,1073	6,54	99,714	196	149	2.36476e-07	5.22482e-05	0.012,0.019	0.044,0.054	-0.034
52952	ENSG00000130985	UBA1	chrX	+	47198308	47198355	47193828	47194024	47198802	47198919	28,46	1439,2154	6,76	199,1482	196	149	3.17566e-05	0.00283506	0.015,0.016	0.022,0.038	-0.014
53112	ENSG00000094631	HDAC6	chrX	+	48817325	48817459	48816464	48816633	48818040	48818109	41,75	2,0	40,83	5,6	283	149	0.0016142	0.0490617	0.915,1.0	0.808,0.879	0.114
53156	ENSG00000139218	SCAF11	chr12	-	45922935	45923154	45922355	45922582	45924727	45924788	835,823	11,13	725,752	0,6	368	149	0.00147016	0.0461927	0.968,0.962	1.0,0.981	-0.025
53239	ENSG00000023839	ABCC2	chr10	+	99796362	99796853	99794412	99794468	99797096	99797331	40,37	263,300	101,120	30,222	640	149	3.01715e-08	8.68994e-06	0.034,0.028	0.439,0.112	-0.245
53240	ENSG00000023839	ABCC2	chr10	+	99796390	99796853	99794412	99794468	99797096	99797331	36,38	263,300	92,125	30,222	612	149	4.77227e-09	1.95692e-06	0.032,0.03	0.427,0.121	-0.243
53255	ENSG00000065600	TMEM206	chr1	-	212377561	212377706	212375192	212375300	212379894	212380037	159,169	5,14	157,182	2,3	294	149	0.00146665	0.0461916	0.942,0.86	0.975,0.969	-0.071
53270	ENSG00000225210	DUXAP9	chr14	+	19065967	19066115	19062359	19062466	19066235	19066347	15,23	3,14	19,47	0,0	297	149	2.01225e-08	6.20171e-06	0.715,0.452	1.0,1.0	-0.416
53276	ENSG00000225210	DUXAP9	chr14	+	19068076	19068214	19062357	19062466	19092915	19093006	9,14	21,17	2,0	11,10	287	149	0.000269675	0.0141213	0.182,0.299	0.086,0.0	0.198
53379	ENSG00000134575	ACP2	chr11	-	47244734	47244867	47243238	47243321	47245304	47245394	277,259	0,0	112,233	6,6	282	149	9.66455e-05	0.00642361	1.0,1.0	0.908,0.954	0.069
53386	ENSG00000110660	SLC35F2	chr11	-	107805358	107805515	107803000	107803155	107806716	107806876	338,272	12,22	134,214	0,5	306	149	0.000301298	0.0152979	0.932,0.858	1.0,0.954	-0.082
53523	ENSG00000116754	SRSF11	chr1	+	70231858	70231975	70228421	70228555	70232267	70232375	59,71	939,998	97,69	571,657	266	149	9.20131e-06	0.00107542	0.034,0.038	0.087,0.056	-0.035
53526	ENSG00000116754	SRSF11	chr1	+	70247116	70247149	70246817	70246907	70249951	70250047	31,12	1823,1710	71,36	2009,1378	182	149	2.97277e-06	0.000452338	0.014,0.006	0.028,0.021	-0.015
53566	ENSG00000214827	MTCP1	chrX	-	155065905	155066057	155065618	155065789	155070693	155071136	10,15	14,13	29,34	5,9	301	149	8.37881e-05	0.00574257	0.261,0.364	0.742,0.652	-0.385
53607	ENSG00000228106	AL392172.1	chr1	+	222823855	222823945	222815058	222815078	222835118	222835215	25,25	1,4	5,9	5,7	239	149	0.000113294	0.0072705	0.94,0.796	0.384,0.445	0.454
53699	ENSG00000085224	ATRX	chrX	-	77595711	77595785	77593695	77593849	77599410	77599580	12,10	213,276	23,25	237,221	223	149	0.00165792	0.0497966	0.036,0.024	0.061,0.07	-0.036
53886	ENSG00000188917	TRMT2B	chrX	-	101051250	101051366	101042041	101042312	101051643	101051733	14,11	3,4	3,21	0,1	265	149	0.000525014	0.022675	0.724,0.607	1.0,0.922	-0.296
53908	ENSG00000128731	HERC2	chr15	-	28178886	28179030	28177418	28177509	28179141	28179223	218,258	0,0	54,236	2,9	293	149	0.000111171	0.00714887	1.0,1.0	0.932,0.93	0.069
53979	ENSG00000133142	TCEAL4	chrX	+	103585858	103586107	103585522	103585624	103586218	103586291	18,16	933,875	50,35	779,739	398	149	1.79384e-05	0.00182877	0.007,0.007	0.023,0.017	-0.013
54237	ENSG00000215301	DDX3X	chrX	+	41337690	41338912	41337407	41337465	41339035	41339083	44,67	1673,1929	139,112	340,1903	1371	149	3.08222e-05	0.00279812	0.003,0.004	0.043,0.006	-0.021
54438	ENSG00000104356	POP1	chr8	+	98148814	98149006	98146567	98146683	98150484	98150639	230,254	10,5	227,447	0,1	341	149	2.45261e-05	0.00229989	0.91,0.957	1.0,0.995	-0.064
54529	ENSG00000168393	DTYMK	chr2	-	241680228	241680319	241678451	241678649	241685768	241685877	1838,1787	67,63	1081,1479	77,96	240	149	3.97595e-05	0.00338302	0.945,0.946	0.897,0.905	0.044
54531	ENSG00000168393	DTYMK	chr2	-	241681918	241682333	241680228	241680319	241685768	241685877	28,38	991,941	44,62	550,765	564	149	1.35042e-05	0.00144406	0.007,0.011	0.021,0.021	-0.012
54578	ENSG00000112984	KIF20A	chr5	+	138185511	138185710	138185094	138185197	138185960	138186052	3846,4070	18,11	4589,4098	81,63	348	149	4.44311e-13	4.67367e-10	0.989,0.994	0.96,0.965	0.029
54668	ENSG00000117143	UAP1	chr1	+	162592731	162592782	162588692	162588833	162597791	162597858	236,204	0,6	226,190	9,12	200	149	0.00126881	0.0415103	1.0,0.962	0.949,0.922	0.045
54670	ENSG00000117143	UAP1	chr1	+	162592734	162592782	162588692	162588833	162597791	162597858	232,202	0,6	221,187	9,12	197	149	0.00121485	0.040279	1.0,0.962	0.949,0.922	0.045
54972	ENSG00000223959	AFG3L1P	chr16	+	89977604	89977802	89972616	89972765	89978809	89978878	27,28	4,5	35,42	1,0	347	149	5.61368e-05	0.00429793	0.743,0.706	0.938,1.0	-0.245
54973	ENSG00000223959	AFG3L1P	chr16	+	89977638	89977802	89972585	89972765	89978809	89978878	37,42	4,5	63,70	1,0	313	149	6.38702e-05	0.00474001	0.815,0.8	0.968,1.0	-0.176
54975	ENSG00000223959	AFG3L1P	chr16	+	89977677	89977802	89972592	89972765	89978809	89978878	24,19	4,5	31,34	1,0	274	149	3.88797e-05	0.00332381	0.765,0.674	0.944,1.0	-0.252
55017	ENSG00000168066	SF1	chr11	-	64765950	64766155	64764605	64765518	64766899	64767079	401,468	498,489	373,596	294,407	354	149	0.000249942	0.0133487	0.253,0.287	0.348,0.381	-0.094
55121	ENSG00000110074	FOXRED1	chr11	+	126274930	126275021	126273335	126273454	126275326	126275428	135,136	1,1	47,101	7,5	240	149	4.07665e-05	0.00342349	0.988,0.988	0.807,0.926	0.121
55226	ENSG00000205581	HMGN1	chr21	-	39345829	39347292	39345145	39345274	39347378	39347483	169,103	228,183	868,759	171,136	1612	149	0	0	0.064,0.049	0.319,0.34	-0.273
55629	ENSG00000171320	ESCO2	chr8	+	27792667	27792811	27791962	27792052	27799540	27799716	559,536	8,12	192,461	0,0	293	149	0.000571265	0.0241624	0.973,0.958	1.0,1.0	-0.034
55699	ENSG00000104691	UBXN8	chr8	+	30751395	30751518	30744163	30744277	30753034	30753105	112,72	4,8	74,98	2,0	272	149	0.00103177	0.0361247	0.939,0.831	0.953,1.0	-0.091
55710	ENSG00000184445	KNTC1	chr12	+	122597730	122597938	122593415	122594385	122601535	122601607	314,365	0,0	220,280	3,8	357	149	0.000753884	0.0291868	1.0,1.0	0.968,0.936	0.048
55983	ENSG00000104164	BLOC1S6	chr15	+	45592134	45592276	45587122	45587525	45597879	45599562	133,158	15,15	47,112	1,3	291	149	0.000535015	0.0230114	0.819,0.844	0.96,0.95	-0.124
56027	ENSG00000132004	FBXW9	chr19	-	12691341	12691454	12691165	12691257	12694593	12694722	86,61	2,0	40,62	7,8	262	149	7.07814e-06	0.000891902	0.961,1.0	0.765,0.815	0.19
56179	ENSG00000120992	LYPLA1	chr8	-	54063327	54063375	54054452	54055133	54100907	54100939	15,23	7,2	1,11	0,0	197	149	0.000131367	0.00824447	0.618,0.897	1.0,1.0	-0.242
56370	ENSG00000213865	C8orf44	chr8	+	66677641	66677954	66667617	66667701	66679720	66681000	50,51	0,1	76,63	11,2	462	149	0.00017217	0.0101013	1.0,0.943	0.69,0.91	0.171
56446	ENSG00000126804	ZBTB1	chr14	+	64516599	64516751	64504725	64504946	64521486	64521606	16,24	17,19	1,20	17,58	301	149	7.09402e-05	0.00513091	0.318,0.385	0.028,0.146	0.265
56480	ENSG00000141569	TRIM65	chr17	-	75891812	75891878	75888962	75891347	75892266	75892303	21,25	3,7	26,37	1,0	215	149	4.31349e-05	0.0035613	0.829,0.712	0.947,1.0	-0.203
56481	ENSG00000141569	TRIM65	chr17	-	75892010	75892185	75889852	75891347	75892266	75892303	23,25	3,7	13,42	1,0	324	149	8.57559e-05	0.00586913	0.779,0.622	0.857,1.0	-0.228
56603	ENSG00000166169	POLL	chr10	-	101582762	101582891	101580247	101580416	101587245	101587406	7,16	0,0	20,28	5,13	278	149	1.61691e-06	0.000271479	1.0,1.0	0.682,0.536	0.391
56610	ENSG00000166169	POLL	chr10	-	101584601	101584919	101580247	101580416	101587245	101587406	40,24	0,0	32,72	5,13	467	149	2.87519e-07	6.21079e-05	1.0,1.0	0.671,0.639	0.345
56619	ENSG00000166169	POLL	chr10	-	101585315	101585478	101584601	101584919	101585861	101586156	43,33	0,0	23,80	2,5	312	149	0.00112246	0.0382599	1.0,1.0	0.846,0.884	0.135
56621	ENSG00000166169	POLL	chr10	-	101585861	101586156	101584610	101584919	101587245	101587382	49,47	0,1	44,86	4,5	444	149	0.000814208	0.0308327	1.0,0.94	0.787,0.852	0.15
56635	ENSG00000115419	GLS	chr2	+	190954754	190954818	190954583	190954660	190962829	190963158	64,59	3,9	38,54	0,0	213	149	5.32446e-05	0.00415028	0.937,0.821	1.0,1.0	-0.121
56871	ENSG00000164941	INTS8	chr8	+	94838462	94838618	94836523	94836631	94841490	94841591	393,402	5,18	136,298	0,0	305	149	2.39307e-05	0.00226159	0.975,0.916	1.0,1.0	-0.054
56872	ENSG00000164941	INTS8	chr8	+	94838493	94838618	94836523	94836631	94841490	94841591	192,213	5,18	87,143	0,0	274	149	3.22557e-06	0.000484708	0.954,0.865	1.0,1.0	-0.091
56885	ENSG00000156469	MTERF3	chr8	-	96258356	96258700	96256961	96257114	96261500	96261589	667,766	11,7	606,753	2,0	493	149	0.000434465	0.0198633	0.948,0.971	0.989,1.0	-0.035
56918	ENSG00000166946	CCNDBP1	chr15	+	43190054	43190151	43189198	43189280	43190324	43190398	301,305	2,2	133,281	14,5	246	149	2.35385e-05	0.00224646	0.989,0.989	0.852,0.971	0.078
56981	ENSG00000182872	RBM10	chrX	+	47175018	47175092	47173127	47173197	47176499	47176586	714,655	2,2	184,631	16,1	223	149	0.000847547	0.0317965	0.996,0.995	0.885,0.998	0.054
57009	ENSG00000100023	PPIL2	chr22	+	21669912	21669962	21666008	21666131	21670565	21670611	126,157	4,0	72,171	4,13	199	149	0.000552581	0.0235783	0.959,1.0	0.931,0.908	0.06
57207	ENSG00000172167	MTBP	chr8	+	120509933	120510029	120506705	120506861	120515924	120516191	64,94	1,1	78,65	7,5	245	149	0.000486366	0.0215117	0.975,0.983	0.871,0.888	0.1
57251	ENSG00000140525	FANCI	chr15	+	89306006	89306194	89305604	89305698	89307475	89307529	990,852	0,9	662,778	19,9	337	149	0.000100647	0.00661688	1.0,0.977	0.939,0.975	0.031
57252	ENSG00000140525	FANCI	chr15	+	89306009	89306194	89305604	89305698	89307475	89307529	524,415	0,9	370,390	19,9	334	149	0.00014292	0.00878711	1.0,0.954	0.897,0.951	0.053
57258	ENSG00000156787	TBC1D31	chr8	+	123142261	123142456	123140760	123140901	123144716	123144855	119,106	7,5	192,158	2,0	344	149	9.4728e-05	0.0063135	0.88,0.902	0.977,1.0	-0.097
57282	ENSG00000147687	TATDN1	chr8	-	124518741	124518881	124515886	124516030	124522936	124523002	57,65	4,10	53,58	0,2	289	149	0.000432781	0.0198455	0.88,0.77	1.0,0.937	-0.144
57283	ENSG00000147687	TATDN1	chr8	-	124518817	124518881	124515886	124516030	124522936	124523002	115,150	4,10	100,102	0,2	213	149	0.00134777	0.0435022	0.953,0.913	1.0,0.973	-0.053
57561	ENSG00000182400	TRAPPC6B	chr14	-	39158284	39159550	39154210	39154294	39170014	39170532	231,237	2,5	179,336	0,0	1415	149	0.000553703	0.0236053	0.924,0.833	1.0,1.0	-0.121
57594	ENSG00000158106	RHPN1	chr8	+	143379828	143380175	143379314	143379508	143380588	143380783	21,37	0,0	29,19	6,0	496	149	0.000451522	0.0204185	1.0,1.0	0.592,1.0	0.204
57607	ENSG00000104529	EEF1D	chr8	-	143588990	143590092	143586728	143586852	143597347	143597675	475,463	1321,1194	567,667	1001,1014	1251	149	1.39985e-05	0.00148216	0.041,0.044	0.063,0.073	-0.026
57735	ENSG00000147789	ZNF7	chr8	+	144829426	144829604	144829042	144829090	144837390	144837507	13,21	0,0	33,32	8,8	327	149	1.62146e-06	0.000271479	1.0,1.0	0.653,0.646	0.351
57736	ENSG00000147789	ZNF7	chr8	+	144829444	144829604	144829042	144829090	144837390	144837507	13,19	0,0	32,39	8,8	309	149	3.63115e-06	0.000522918	1.0,1.0	0.659,0.702	0.32
57737	ENSG00000147789	ZNF7	chr8	+	144829477	144829604	144829041	144829090	144837390	144837507	18,24	0,0	34,54	8,8	276	149	5.45669e-06	0.000735467	1.0,1.0	0.696,0.785	0.26
57738	ENSG00000147789	ZNF7	chr8	+	144829522	144829604	144829042	144829090	144837390	144837507	8,15	0,0	25,24	8,8	231	149	3.27328e-06	0.000488245	1.0,1.0	0.668,0.659	0.337
57991	ENSG00000119421	NDUFA8	chr9	-	122152244	122152408	122148111	122148277	122159626	122159779	3548,3403	0,0	2844,2553	47,53	313	149	0	0	1.0,1.0	0.966,0.958	0.038
58060	ENSG00000090612	ZNF268	chr12	+	133193427	133193533	133191720	133192003	133202143	133202310	21,43	2,2	15,29	8,23	255	149	1.26318e-07	2.98155e-05	0.86,0.926	0.523,0.424	0.419
58138	ENSG00000165264	NDUFB6	chr9	-	32558909	32558954	32553000	32553944	32572880	32573184	280,269	0,0	247,181	11,2	194	149	0.00158592	0.048423	1.0,1.0	0.945,0.986	0.034
58315	ENSG00000165304	MELK	chr9	+	36599393	36599486	36589535	36589652	36630298	36630367	13,13	10,2	4,13	0,0	242	149	8.08112e-06	0.000989927	0.445,0.8	1.0,1.0	-0.377
58407	ENSG00000096746	HNRNPH3	chr10	+	68337857	68337996	68337198	68337333	68338502	68338642	6422,6428	37,45	4580,4770	92,86	288	149	2.21717e-11	1.75873e-08	0.989,0.987	0.963,0.966	0.024
58589	ENSG00000114999	TTL	chr2	+	112520281	112520425	112502911	112503181	112528680	112541739	808,964	66,0	114,734	3,0	293	149	1.72862e-06	0.000286448	0.862,1.0	0.951,1.0	-0.044
58614	ENSG00000131089	ARHGEF9	chrX	-	63724531	63724711	63706257	63706449	63754314	63754340	52,74	1,0	45,124	10,4	329	149	0.000104625	0.00680441	0.959,1.0	0.671,0.934	0.177
58781	ENSG00000114030	KPNA1	chr3	-	122457725	122457848	122453869	122454001	122461223	122461318	14,8	559,629	19,21	70,417	272	149	7.52139e-08	1.90043e-05	0.014,0.007	0.129,0.027	-0.068
58798	ENSG00000167721	TSR1	chr17	-	2336036	2336140	2335510	2335730	2336330	2336457	824,937	3,2	185,847	2,24	253	149	4.14336e-06	0.000584503	0.994,0.996	0.982,0.954	0.027
58918	ENSG00000147162	OGT	chrX	+	71555189	71555385	71554512	71554592	71555953	71556094	782,937	45,54	827,1309	158,129	345	149	5.29566e-06	0.000721806	0.882,0.882	0.693,0.814	0.129
58933	ENSG00000187764	SEMA4D	chr9	-	89388635	89388792	89387385	89387608	89388871	89389047	22,46	0,0	15,56	7,0	306	149	0.00140153	0.0446876	1.0,1.0	0.511,1.0	0.244
58943	ENSG00000158850	B4GALT3	chr1	-	161176911	161177106	161176433	161176579	161177422	161177468	26,45	98,111	23,46	23,68	344	149	0.000651798	0.026705	0.103,0.149	0.302,0.227	-0.139
58967	ENSG00000105879	CBLL1	chr7	+	107752544	107752617	107748879	107749047	107753410	107753511	43,44	64,67	26,47	87,186	222	149	2.69181e-05	0.00249997	0.311,0.306	0.167,0.145	0.152
59009	ENSG00000090054	SPTLC1	chr9	-	92079433	92079566	92067965	92068098	92080015	92080088	149,152	1242,1309	114,148	386,952	282	149	4.40426e-05	0.00359374	0.06,0.058	0.135,0.076	-0.047
59050	ENSG00000137207	YIPF3	chr6	-	43515605	43515701	43513587	43513633	43515888	43516187	224,257	4,0	136,211	12,2	245	149	0.00114178	0.0385793	0.971,1.0	0.873,0.985	0.056
59115	ENSG00000122490	PQLC1	chr18	-	79933968	79934022	79930227	79930311	79943328	79943462	48,62	8,0	35,50	0,0	203	149	0.0012837	0.0417815	0.815,1.0	1.0,1.0	-0.093
59133	ENSG00000109689	STIM2	chr4	+	27019399	27021068	27017710	27017984	27022518	27023947	134,157	66,82	114,150	25,34	1818	149	4.22131e-05	0.00352371	0.143,0.136	0.272,0.266	-0.13
59211	ENSG00000119509	INVS	chr9	+	100214924	100215040	100126382	100126549	100215400	100215488	12,25	5,11	7,26	0,2	265	149	0.000218627	0.0120624	0.574,0.561	1.0,0.88	-0.372
59459	ENSG00000198000	NOL8	chr9	-	92319942	92320137	92319220	92319356	92321667	92321746	20,19	243,268	29,47	100,274	344	149	9.12801e-06	0.00107294	0.034,0.03	0.112,0.069	-0.058
59460	ENSG00000198000	NOL8	chr9	-	92319942	92320379	92319220	92319356	92321667	92321746	25,29	243,268	69,80	100,274	586	149	4.46776e-12	4.00336e-09	0.025,0.027	0.149,0.069	-0.083
59475	ENSG00000197826	CFAP299	chr4	+	80639717	80639835	80583092	80583183	80790374	80790507	17,20	4,4	7,19	1,0	267	149	0.00113494	0.0385378	0.703,0.736	0.796,1.0	-0.178
59499	ENSG00000060237	WNK1	chr12	+	867865	869104	862082	862270	871264	871348	52,81	530,613	29,107	67,517	1388	149	1.37248e-05	0.00145956	0.01,0.014	0.044,0.022	-0.021
59640	ENSG00000136828	RALGPS1	chr9	+	127050042	127050132	127034430	127034514	127052846	127052939	23,17	2,4	8,13	0,0	239	149	0.000278684	0.0144696	0.878,0.726	1.0,1.0	-0.198
59694	ENSG00000100296	THOC5	chr22	-	29550727	29550843	29549051	29549158	29553447	29553655	59,46	34,44	57,141	7,37	265	149	2.61636e-05	0.00243926	0.494,0.37	0.821,0.682	-0.32
59695	ENSG00000100296	THOC5	chr22	-	29550727	29550843	29549051	29549158	29553670	29553741	43,38	83,89	54,130	29,57	265	149	3.91354e-13	4.20809e-10	0.226,0.194	0.511,0.562	-0.326
59701	ENSG00000136840	ST6GALNAC4	chr9	-	127909950	127910528	127908317	127908581	127912267	127912680	416,369	31,32	254,397	11,11	727	149	0.000656849	0.0267759	0.733,0.703	0.826,0.881	-0.135
59738	ENSG00000136811	ODF2	chr9	+	128457197	128457437	128456100	128456255	128459566	128459657	21,19	281,327	59,62	130,257	389	149	1.78746e-14	2.27605e-11	0.028,0.022	0.148,0.085	-0.091
59866	ENSG00000107164	FUBP3	chr9	+	130580658	130581513	130579580	130579764	130595482	130595588	161,111	404,440	110,191	81,308	1004	149	9.93105e-10	5.28059e-07	0.056,0.036	0.168,0.084	-0.08
59894	ENSG00000141551	CSNK1D	chr17	-	82249697	82250179	82249430	82249602	82251378	82251414	30,23	424,555	102,46	509,736	631	149	2.18007e-05	0.00213369	0.016,0.01	0.045,0.015	-0.017
59942	ENSG00000160563	MED27	chr9	-	131893884	131893992	131884057	131884099	131939380	131939474	1076,950	2,4	652,822	10,16	257	149	0.00016488	0.00980107	0.997,0.993	0.974,0.968	0.024
60069	ENSG00000244187	TMEM141	chr9	+	136791625	136791777	136791367	136791424	136792250	136792358	45,48	0,0	29,27	3,3	301	149	0.000352187	0.0173536	1.0,1.0	0.827,0.817	0.178
60071	ENSG00000244187	TMEM141	chr9	+	136791710	136791777	136791343	136791424	136792250	136792358	37,27	0,0	24,20	3,3	216	149	0.000563798	0.0239093	1.0,1.0	0.847,0.821	0.166
60107	ENSG00000165948	IFI27L1	chr14	+	94097494	94097678	94096855	94096965	94100738	94100771	24,38	87,113	18,8	109,90	333	149	0.000794363	0.0302891	0.11,0.131	0.069,0.038	0.067
60171	ENSG00000182272	B4GALNT4	chr11	+	380670	380951	380291	380445	381668	382109	145,107	9,0	161,86	0,0	430	149	0.000481396	0.0214214	0.848,1.0	1.0,1.0	-0.076
60178	ENSG00000185187	SIGIRR	chr11	-	408694	408893	408072	408206	409867	409977	48,43	0,0	48,37	2,4	348	149	0.00106835	0.0369507	1.0,1.0	0.911,0.798	0.145
60267	ENSG00000183020	AP2A2	chr11	+	1000431	1000598	994071	994245	1003721	1003804	830,917	2,2	353,729	8,13	316	149	3.76479e-05	0.00324368	0.995,0.995	0.954,0.964	0.036
60334	ENSG00000100116	GCAT	chr22	+	37809948	37810157	37807904	37808163	37812886	37812988	235,208	0,1	159,192	5,10	358	149	9.81317e-06	0.00113868	1.0,0.989	0.93,0.889	0.085
60335	ENSG00000100116	GCAT	chr22	+	37810026	37810157	37807911	37808163	37812886	37812988	299,288	0,1	204,241	5,10	280	149	4.97413e-05	0.00397823	1.0,0.994	0.956,0.928	0.055
60354	ENSG00000205531	NAP1L4	chr11	-	2989128	2989271	2979206	2979237	2991793	2992102	26,19	59,51	30,50	14,35	292	149	5.05903e-07	0.000101153	0.184,0.16	0.522,0.422	-0.3
60356	ENSG00000205531	NAP1L4	chr11	-	2989128	2989271	2979206	2979237	2992253	2992377	30,22	182,230	36,55	84,196	292	149	5.81584e-06	0.000777379	0.078,0.047	0.179,0.125	-0.089
60489	ENSG00000110713	NUP98	chr11	-	3700609	3700839	3699081	3699348	3702462	3702892	1379,1633	3,11	575,2068	20,18	379	149	9.84706e-05	0.00652698	0.994,0.983	0.919,0.978	0.04
60764	ENSG00000133812	SBF2	chr11	-	9992414	9992543	9989496	9989595	9992989	9993103	55,88	0,3	10,57	0,15	278	149	0.00146917	0.0461916	1.0,0.94	1.0,0.671	0.134
60801	ENSG00000198730	CTR9	chr11	+	10761946	10762054	10760172	10760321	10763430	10763538	251,319	11,8	70,277	0,2	257	149	0.000616496	0.0255179	0.93,0.959	1.0,0.988	-0.049
61045	ENSG00000185238	PRMT3	chr11	+	20392210	20392260	20389743	20389826	20392896	20392999	420,549	9,6	72,275	1,19	199	149	0.000548432	0.0234633	0.972,0.986	0.982,0.916	0.03
61211	ENSG00000136527	TRA2B	chr3	-	185931576	185931852	185925463	185925626	185937824	185938029	122,129	31,55	602,425	25,39	425	149	4.70357e-11	3.29843e-08	0.58,0.451	0.894,0.793	-0.328
61212	ENSG00000136527	TRA2B	chr3	-	185931576	185931852	185926600	185926734	185937824	185938029	174,185	1273,1324	821,593	519,934	425	149	0	0	0.046,0.047	0.357,0.182	-0.223
61260	ENSG00000135372	NAT10	chr11	+	34107052	34107319	34105616	34105792	34108210	34108323	11,23	280,302	8,33	31,262	416	149	0.000969536	0.0348255	0.014,0.027	0.085,0.043	-0.043
61326	ENSG00000151465	CDC123	chr10	+	12215739	12215835	12210289	12210322	12217360	12217467	3216,3234	30,66	1652,2606	50,64	245	149	0.000504146	0.0219174	0.985,0.968	0.953,0.961	0.019
61337	ENSG00000113638	TTC33	chr5	-	40728344	40728476	40711575	40716498	40746797	40747019	67,97	4,0	31,78	4,10	281	149	0.000753995	0.0291868	0.899,1.0	0.804,0.805	0.145
61338	ENSG00000113638	TTC33	chr5	-	40730261	40730343	40716144	40716498	40746797	40747019	104,91	4,0	31,72	4,10	231	149	0.000143906	0.00882534	0.944,1.0	0.833,0.823	0.144
61425	ENSG00000065717	TLE2	chr19	-	3006476	3006669	3005838	3005968	3008868	3008876	181,152	0,0	41,95	1,6	342	149	0.000452257	0.0204327	1.0,1.0	0.947,0.873	0.09
61427	ENSG00000065717	TLE2	chr19	-	3017839	3017859	3015652	3015760	3019282	3019463	143,133	0,1	38,106	8,1	169	149	0.000836699	0.0314992	1.0,0.992	0.807,0.989	0.098
61590	ENSG00000109919	MTCH2	chr11	-	47627079	47627127	47622700	47622776	47634671	47634734	34,33	6,1	30,26	0,0	197	149	0.000648248	0.0266271	0.811,0.961	1.0,1.0	-0.114
61773	ENSG00000277072	STAG3L2	chr7	-	74883727	74883835	74882162	74883463	74884143	74884223	17,19	43,42	50,38	29,44	257	149	0.000735036	0.0286824	0.186,0.208	0.5,0.334	-0.22
61819	ENSG00000100461	RBM23	chr14	-	22908332	22908380	22906027	22906368	22911327	22911403	25,30	1,0	5,29	4,6	197	149	3.10019e-05	0.00280766	0.95,1.0	0.486,0.785	0.34
61820	ENSG00000100461	RBM23	chr14	-	22908332	22908380	22906027	22906368	22918998	22919129	23,30	0,0	5,21	2,4	197	149	0.000114349	0.00731879	1.0,1.0	0.654,0.799	0.273
61890	ENSG00000083535	PIBF1	chr13	+	72965273	72965404	72931164	72931267	72998821	72998995	73,92	8,8	90,81	3,0	280	149	0.000361601	0.0176024	0.829,0.86	0.941,1.0	-0.126
61921	ENSG00000166900	STX3	chr11	+	59797282	59797396	59795371	59795482	59800854	59802708	56,76	6,16	21,129	2,0	263	149	2.64835e-06	0.000412044	0.841,0.729	0.856,1.0	-0.143
61996	ENSG00000171940	ZNF217	chr20	-	53571720	53571853	53567064	53569264	53575726	53577280	94,97	17,22	756,1120	55,46	282	149	8.41569e-08	2.0776e-05	0.745,0.7	0.879,0.928	-0.181
62094	ENSG00000099910	KLHL22	chr22	-	20488984	20489212	20471349	20471515	20495759	20495795	26,25	0,6	28,50	0,0	377	149	0.000654948	0.026766	1.0,0.622	1.0,1.0	-0.189
62095	ENSG00000099910	KLHL22	chr22	-	20488984	20489244	20471349	20471515	20495759	20495792	27,29	0,6	34,61	0,0	409	149	0.000580167	0.0244109	1.0,0.638	1.0,1.0	-0.181
62111	ENSG00000132199	ENOSF1	chr18	-	677742	677872	675320	675402	678695	678737	260,224	3,3	205,171	10,9	279	149	0.000800918	0.0304606	0.979,0.976	0.916,0.91	0.065
62113	ENSG00000132199	ENOSF1	chr18	-	678695	678737	675320	675402	683245	683380	75,62	4,6	50,52	19,10	191	149	0.00040793	0.0190895	0.936,0.89	0.672,0.802	0.176
62125	ENSG00000255717	SNHG1	chr11	-	62854017	62854064	62853800	62853833	62854518	62854551	220,278	36,41	770,614	51,40	196	149	1.1702e-05	0.00128105	0.823,0.838	0.92,0.921	-0.09
62137	ENSG00000102317	RBM3	chrX	+	48575814	48576083	48575560	48575667	48576313	48576419	74,118	5402,4613	222,157	2388,3598	418	149	2.70184e-12	2.56341e-09	0.005,0.009	0.032,0.015	-0.017
62189	ENSG00000149743	TRPT1	chr11	-	64224800	64224970	64224542	64224717	64225498	64225580	88,100	0,2	84,74	9,2	319	149	0.000759662	0.0293124	1.0,0.959	0.813,0.945	0.101
62298	ENSG00000110025	SNX15	chr11	+	65032167	65032271	65027471	65027636	65032430	65032551	16,29	1,0	16,28	4,6	253	149	9.82159e-05	0.00651903	0.904,1.0	0.702,0.733	0.234
62311	ENSG00000146112	PPP1R18	chr6	-	30684407	30684544	30679178	30679389	30687113	30687193	239,288	35,10	483,513	9,17	286	149	0.000219002	0.0120693	0.781,0.938	0.965,0.94	-0.093
62312	ENSG00000146112	PPP1R18	chr6	-	30684407	30686046	30679178	30679389	30687113	30687216	2266,2501	35,10	3886,5706	9,17	1788	149	1.03191e-05	0.00117514	0.844,0.954	0.973,0.965	-0.07
62335	ENSG00000171466	ZNF562	chr19	-	9656546	9656653	9641806	9653881	9659378	9659467	10,18	0,0	32,105	3,7	256	149	0.00099184	0.035082	1.0,1.0	0.861,0.897	0.121
62336	ENSG00000171466	ZNF562	chr19	-	9656546	9656653	9641806	9653881	9660719	9660874	10,13	0,0	30,109	1,8	256	149	0.00163603	0.0494149	1.0,1.0	0.946,0.888	0.083
62337	ENSG00000171466	ZNF562	chr19	-	9658008	9658135	9653707	9653881	9659378	9659467	14,30	0,0	18,91	3,7	276	149	0.000251664	0.0134111	1.0,1.0	0.764,0.875	0.18
62341	ENSG00000171466	ZNF562	chr19	-	9659378	9659467	9641806	9653881	9660719	9660821	10,17	0,0	12,73	1,8	238	149	0.000389562	0.0185529	1.0,1.0	0.883,0.851	0.133
62376	ENSG00000175592	FOSL1	chr11	-	65894013	65894116	65892644	65893296	65896808	65897006	452,429	180,179	891,696	192,192	252	149	8.20741e-05	0.00568024	0.598,0.586	0.733,0.682	-0.116
62378	ENSG00000175592	FOSL1	chr11	-	65894013	65894121	65892219	65893296	65896808	65897006	893,862	180,179	1925,1469	192,192	257	149	4.63772e-06	0.000646702	0.742,0.736	0.853,0.816	-0.096
62397	ENSG00000165644	COMTD1	chr10	-	75235615	75235743	75235266	75235372	75235834	75236011	26,29	0,0	25,20	8,2	277	149	5.80216e-06	0.000777379	1.0,1.0	0.627,0.843	0.265
62398	ENSG00000165644	COMTD1	chr10	-	75235619	75235743	75235266	75235372	75235834	75235925	14,10	0,0	17,8	8,2	273	149	1.281e-06	0.000222343	1.0,1.0	0.537,0.686	0.388
62484	ENSG00000173914	RBM4B	chr11	-	66668614	66669291	66664997	66665578	66676667	66677091	175,151	9,8	321,423	6,1	826	149	6.82569e-05	0.00499255	0.778,0.773	0.906,0.987	-0.171
62849	ENSG00000257621	PSMA3-AS1	chr14	-	58293765	58295811	58291634	58291707	58297954	58298120	46,37	89,82	102,112	61,84	2195	149	9.34313e-09	3.34878e-06	0.034,0.03	0.102,0.083	-0.06
63166	ENSG00000153107	ANAPC1	chr2	-	111805801	111805893	111803704	111803839	111808946	111809181	571,592	0,0	81,502	7,12	241	149	2.03444e-06	0.000331449	1.0,1.0	0.877,0.963	0.08
63378	ENSG00000137710	RDX	chr11	-	110263959	110264234	110258105	110258189	110272535	110272619	1665,1755	8,2	690,1413	16,7	424	149	0.000645636	0.0265847	0.987,0.997	0.938,0.986	0.03
63572	ENSG00000196914	ARHGEF12	chr11	+	120429711	120429831	120429439	120429517	120431770	120431911	515,729	24,24	36,527	0,5	269	149	4.48284e-05	0.00363945	0.922,0.944	1.0,0.983	-0.058
63626	ENSG00000166261	ZNF202	chr11	-	123740116	123740189	123730751	123730985	123740416	123740536	13,10	1,7	8,19	0,1	222	149	0.00076588	0.0293883	0.897,0.489	1.0,0.927	-0.27
63627	ENSG00000166261	ZNF202	chr11	-	123740116	123740192	123730486	123730985	123740416	123740536	12,10	1,7	8,20	0,1	225	149	0.000602802	0.0251014	0.888,0.486	1.0,0.93	-0.278
63629	ENSG00000166261	ZNF202	chr11	-	123740116	123740232	123730509	123730985	123740416	123740536	28,17	1,7	28,36	0,1	265	149	0.000528086	0.0227538	0.94,0.577	1.0,0.953	-0.218
63682	ENSG00000120458	MSANTD2	chr11	-	124774718	124774974	124772993	124773054	124799870	124800389	43,67	6,6	128,137	5,1	405	149	0.00152378	0.047203	0.725,0.804	0.904,0.981	-0.178
63762	ENSG00000197798	FAM118B	chr11	+	126261427	126261484	126256566	126256852	126262119	126262631	181,168	8,4	228,284	1,0	206	149	0.000947538	0.0342982	0.942,0.968	0.994,1.0	-0.042
63840	ENSG00000151502	VPS26B	chr11	+	134236341	134236746	134234961	134235053	134239990	134240155	6,18	360,356	17,45	146,347	554	149	3.85608e-07	7.97368e-05	0.004,0.013	0.03,0.034	-0.024
63908	ENSG00000229563	LINC01204	chrX	+	45510496	45510595	45505387	45505465	45521607	45521848	40,37	11,0	33,22	0,0	248	149	0.000241911	0.0130494	0.686,1.0	1.0,1.0	-0.157
63944	ENSG00000134452	FBH1	chr10	+	5903019	5903175	5890202	5890346	5906036	5906621	177,235	8,21	54,232	1,5	305	149	0.00143416	0.0453856	0.915,0.845	0.963,0.958	-0.08
64126	ENSG00000154124	OTULIN	chr5	+	14673641	14673718	14664747	14664977	14678680	14678775	37,48	0,0	43,104	0,11	226	149	0.000413486	0.0192009	1.0,1.0	1.0,0.862	0.069
64134	ENSG00000158545	ZC3H18	chr16	+	88625201	88625267	88624601	88624745	88628757	88628854	162,189	0,0	157,169	9,3	215	149	0.0005525	0.0235783	1.0,1.0	0.924,0.975	0.05
64175	ENSG00000136738	STAM	chr10	+	17684674	17684750	17660463	17660548	17688026	17688173	28,28	0,0	21,39	0,10	225	149	0.000161229	0.00961949	1.0,1.0	1.0,0.721	0.139
64202	ENSG00000088298	EDEM2	chr20	-	35137879	35138005	35131641	35131783	35142372	35142478	112,126	0,0	27,95	0,7	275	149	0.00139126	0.0445526	1.0,1.0	1.0,0.88	0.06
64259	ENSG00000169057	MECP2	chrX	-	154092183	154092307	154032206	154032557	154097603	154097663	228,260	21,25	189,249	42,44	273	149	0.000504647	0.0219195	0.856,0.85	0.711,0.755	0.12
64315	ENSG00000136754	ABI1	chr10	-	26755654	26755741	26751597	26751783	26765217	26765318	113,98	25,27	70,96	1,11	236	149	0.000158704	0.00950399	0.741,0.696	0.978,0.846	-0.194
64319	ENSG00000136754	ABI1	chr10	-	26759061	26759238	26751597	26751783	26765217	26765318	439,481	25,27	195,376	1,11	326	149	0.000704075	0.0279946	0.889,0.891	0.989,0.94	-0.074
64328	ENSG00000180198	RCC1	chr1	+	28516724	28516867	28508829	28508901	28529857	28529939	228,211	0,1	85,187	5,7	292	149	5.83737e-05	0.00442023	1.0,0.991	0.897,0.932	0.081
64377	ENSG00000165322	ARHGAP12	chr10	-	31817787	31817886	31814258	31814361	31820386	31820488	318,316	24,34	263,656	9,20	248	149	1.5147e-05	0.0015864	0.888,0.848	0.946,0.952	-0.081
64426	ENSG00000112186	CAP2	chr6	+	17462995	17463073	17426589	17426690	17507168	17507312	431,395	9,11	97,324	4,25	227	149	0.00105181	0.0365881	0.969,0.959	0.941,0.895	0.046
64594	ENSG00000198393	ZNF26	chr12	+	132987664	132987768	132986364	132986873	133007041	133007168	12,14	0,0	8,28	2,6	253	149	3.11244e-05	0.00280766	1.0,1.0	0.702,0.733	0.282
65036	ENSG00000164347	GFM2	chr5	-	74730259	74730398	74725940	74726126	74733021	74733098	1094,919	3,8	448,736	28,20	288	149	2.64485e-11	2.03137e-08	0.995,0.983	0.892,0.95	0.068
65145	ENSG00000138326	RPS24	chr10	+	78037438	78040225	78037193	78037304	78040614	78040716	665,459	7950,8929	2554,2065	8050,6110	2936	149	1.4255e-06	0.00024373	0.004,0.003	0.016,0.017	-0.013
65162	ENSG00000108175	ZMIZ1	chr10	+	79310923	79311184	79307404	79307571	79312641	79316519	97,75	0,0	54,190	6,3	410	149	0.000465552	0.0209356	1.0,1.0	0.766,0.958	0.138
65191	ENSG00000092148	HECTD1	chr14	-	31113876	31114059	31113276	31113484	31114285	31114340	787,905	12,0	230,868	0,27	332	149	0.000426999	0.0196773	0.967,1.0	1.0,0.935	0.016
65233	ENSG00000062650	WAPL	chr10	-	86451966	86452131	86446241	86446449	86453219	86453335	555,607	12,10	385,779	0,0	314	149	3.04651e-05	0.00277102	0.956,0.966	1.0,1.0	-0.039
65266	ENSG00000141759	TXNL4A	chr18	-	79977597	79977701	79970812	79973856	79988239	79988536	4644,4131	204,231	3602,3078	270,259	253	149	9.51371e-05	0.00633205	0.931,0.913	0.887,0.875	0.041
65333	ENSG00000148688	RPP30	chr10	+	90895453	90895483	90894772	90894891	90895879	90895917	406,412	20,22	341,314	8,3	179	149	0.000299543	0.0152461	0.944,0.94	0.973,0.989	-0.039
65492	ENSG00000171307	ZDHHC16	chr10	+	97455638	97455783	97454713	97454799	97455973	97456044	445,441	16,7	359,376	0,5	294	149	0.000920753	0.0336499	0.934,0.97	1.0,0.974	-0.035
65494	ENSG00000171307	ZDHHC16	chr10	+	97455713	97455783	97454713	97454799	97455973	97456044	330,314	16,7	274,316	0,5	219	149	0.000426688	0.0196773	0.933,0.968	1.0,0.977	-0.038
65519	ENSG00000119929	CUTC	chr10	+	99750368	99750396	99747256	99747390	99754528	99754550	205,205	49,61	150,168	104,82	177	149	1.91006e-05	0.00191747	0.779,0.739	0.548,0.633	0.168
65597	ENSG00000107862	GBF1	chr10	+	102363255	102363396	102362474	102362664	102363709	102363798	549,672	6,24	79,784	0,6	290	149	0.000696278	0.0278191	0.979,0.935	1.0,0.985	-0.035
65792	ENSG00000151923	TIAL1	chr10	-	119580470	119580846	119579934	119580010	119581921	119582009	19,41	471,519	91,76	361,652	525	149	7.67228e-09	2.9003e-06	0.011,0.022	0.067,0.032	-0.033
65857	ENSG00000255624	AC073585.1	chr10	+	122884716	122884852	122881597	122881667	122888268	122888723	5,34	0,6	9,20	18,19	285	149	6.72749e-05	0.00494716	1.0,0.748	0.207,0.355	0.593
65858	ENSG00000095574	IKZF5	chr10	-	123007025	123007176	122998226	122998671	123008693	123008807	66,56	1,0	22,59	4,3	300	149	0.000699248	0.0278703	0.97,1.0	0.732,0.907	0.165
66014	ENSG00000120647	CCDC77	chr12	+	405510	405564	389349	389486	411746	411978	16,20	0,0	21,40	5,2	203	149	0.000618203	0.0255666	1.0,1.0	0.755,0.936	0.154
66045	ENSG00000173442	EHBP1L1	chr11	+	65583591	65583765	65581898	65581965	65584240	65584398	90,131	23,0	68,143	0,0	323	149	3.68124e-05	0.00318079	0.644,1.0	1.0,1.0	-0.178
66100	ENSG00000013561	RNF14	chr5	+	141974803	141974955	141973582	141973742	141978302	141978394	998,1035	5,19	302,888	23,73	301	149	0	0	0.99,0.964	0.867,0.858	0.114
66181	ENSG00000151806	GUF1	chr4	+	44688006	44688146	44686509	44686713	44689285	44689409	564,525	15,32	141,334	16,36	289	149	7.29373e-05	0.00524887	0.951,0.894	0.82,0.827	0.099
66194	ENSG00000111652	COPS7A	chr12	+	6727925	6728001	6724286	6724818	6728222	6728311	517,554	11,14	306,407	28,27	225	149	2.11198e-06	0.00034064	0.969,0.963	0.879,0.909	0.072
66314	ENSG00000075303	SLC25A40	chr7	-	87860071	87860169	87858630	87858751	87860571	87860640	19,16	167,112	9,39	25,140	247	149	0.00144249	0.0456195	0.064,0.079	0.178,0.144	-0.089
66401	ENSG00000005189	REXO5	chr16	+	20816115	20816212	20813189	20813302	20821761	20821771	23,21	0,0	14,15	3,5	246	149	5.42691e-06	0.000734554	1.0,1.0	0.739,0.645	0.308
66450	ENSG00000259431	THTPA	chr14	+	23556742	23557034	23556270	23556343	23558694	23558898	27,21	15,8	35,33	3,3	441	149	0.000131768	0.00824968	0.378,0.47	0.798,0.788	-0.369
66451	ENSG00000259431	THTPA	chr14	+	23556742	23557039	23556270	23556343	23558694	23558859	29,29	15,8	36,41	3,3	446	149	0.000388145	0.0185036	0.392,0.548	0.8,0.82	-0.34
66452	ENSG00000259431	THTPA	chr14	+	23556742	23557304	23556006	23556343	23558694	23559574	52,73	15,8	86,102	3,3	711	149	0.000226797	0.0123721	0.421,0.657	0.857,0.877	-0.328
66492	ENSG00000106133	NSUN5P2	chr7	-	72949312	72949491	72948891	72949102	72949845	72949961	13,14	0,0	32,29	6,0	328	149	0.000943812	0.0342277	1.0,1.0	0.708,1.0	0.146
66561	ENSG00000111790	FGFR1OP2	chr12	+	26960514	26960628	26957600	26957743	26963341	26963455	407,464	56,99	374,468	99,193	263	149	0.000343506	0.0170474	0.805,0.726	0.682,0.579	0.135
66934	ENSG00000130177	CDC16	chr13	+	114265149	114265240	114262878	114263014	114272183	114272481	927,875	5,3	922,758	17,12	240	149	0.000662952	0.0269339	0.991,0.995	0.971,0.975	0.02
66937	ENSG00000185306	C12orf56	chr12	-	64270535	64270714	64264761	64267288	64274900	64274975	27,29	5,2	50,47	0,1	328	149	0.000268088	0.0140847	0.71,0.868	1.0,0.955	-0.189
66938	ENSG00000185306	C12orf56	chr12	-	64277679	64277803	64275297	64275372	64284663	64284753	13,16	0,1	15,22	8,1	273	149	0.00151308	0.0470221	1.0,0.897	0.506,0.923	0.234
67010	ENSG00000135451	TROAP	chr12	+	49330660	49330943	49330144	49330573	49331213	49331407	144,183	0,1	642,363	12,10	432	149	0.000669851	0.0271004	1.0,0.984	0.949,0.926	0.054
67063	ENSG00000139624	CERS5	chr12	-	50132961	50134068	50129797	50130694	50134545	50134702	21,17	271,223	40,59	258,236	1256	149	1.35193e-05	0.00144406	0.009,0.009	0.018,0.029	-0.015
67118	ENSG00000135457	TFCP2	chr12	-	51098775	51098918	51095988	51096040	51099654	51099779	303,310	0,4	328,327	10,8	292	149	0.0012755	0.0416167	1.0,0.975	0.944,0.954	0.039
67210	ENSG00000135476	ESPL1	chr12	+	53274816	53275010	53272720	53272857	53276619	53276859	188,270	2,1	52,244	5,7	343	149	0.000527097	0.0227314	0.976,0.992	0.819,0.938	0.106
67223	ENSG00000123349	PFDN5	chr12	+	53296453	53296551	53295838	53295941	53297849	53297924	12,12	1,0	10,5	4,5	247	149	3.04665e-05	0.00277102	0.879,1.0	0.601,0.376	0.451
67228	ENSG00000170653	ATF7	chr12	-	53600952	53601021	53552540	53552637	53626278	53626363	57,105	2,8	43,60	0,0	218	149	0.000654063	0.0267587	0.951,0.9	1.0,1.0	-0.075
67304	ENSG00000166037	CEP57	chr11	+	95821870	95821978	95818826	95818904	95827785	95828027	149,135	15,12	110,167	1,3	257	149	6.63444e-06	0.000860646	0.852,0.867	0.985,0.97	-0.118
67306	ENSG00000166037	CEP57	chr11	+	95822498	95822576	95821870	95821978	95827785	95828027	239,262	17,26	198,249	7,5	227	149	0.000156554	0.00939846	0.902,0.869	0.949,0.97	-0.074
67364	ENSG00000139613	SMARCC2	chr12	-	56183860	56183930	56182003	56182079	56184174	56184244	359,458	5,2	111,433	20,3	219	149	5.53091e-05	0.00425039	0.98,0.994	0.791,0.99	0.096
67516	ENSG00000127334	DYRK2	chr12	+	67649796	67649945	67648720	67649182	67657105	67665406	19,25	0,1	13,26	2,14	298	149	1.19506e-05	0.00130238	1.0,0.926	0.765,0.481	0.34
67528	ENSG00000116198	CEP104	chr1	-	3836494	3836692	3834924	3835092	3837291	3837345	279,283	4,1	87,284	0,20	347	149	0.000214286	0.0118786	0.968,0.992	1.0,0.859	0.05
67562	ENSG00000110719	TCIRG1	chr11	+	68044131	68044344	68043788	68043907	68044957	68045102	46,80	0,7	80,59	0,0	362	149	0.000693778	0.0277437	1.0,0.825	1.0,1.0	-0.088
67616	ENSG00000111596	CNOT2	chr12	+	70330286	70330469	70329422	70329570	70332766	70332806	255,205	4,7	227,406	0,0	332	149	0.000710264	0.028101	0.966,0.929	1.0,1.0	-0.052
67711	ENSG00000139350	NEDD1	chr12	+	96907603	96907856	96907222	96907300	96909751	96909895	184,226	4,0	66,150	6,7	402	149	0.000284022	0.0146909	0.945,1.0	0.803,0.888	0.127
67715	ENSG00000139350	NEDD1	chr12	+	96924832	96924942	96919984	96920125	96934975	96935205	17,13	211,284	0,2	59,183	259	149	0.000368748	0.0178604	0.044,0.026	0.0,0.006	0.032
67930	ENSG00000102225	CDK16	chrX	+	47222260	47222380	47218412	47218664	47223551	47223759	78,80	41,44	16,100	20,103	269	149	0.00127384	0.0415905	0.513,0.502	0.307,0.35	0.179
67936	ENSG00000102225	CDK16	chrX	+	47226278	47226402	47225964	47226027	47226582	47226703	3661,3696	14,21	1992,3618	21,41	273	149	0.000650716	0.0267027	0.993,0.99	0.981,0.98	0.011
68046	ENSG00000152256	PDK1	chr2	+	172568740	172568817	172566855	172566933	172570725	172570812	109,83	2,7	28,60	11,15	226	149	2.52422e-06	0.000396557	0.973,0.887	0.627,0.725	0.254
68208	ENSG00000204852	TCTN1	chr12	+	110627929	110628224	110626361	110626492	110628766	110628918	12,12	257,219	20,34	81,152	444	149	8.8253e-09	3.23507e-06	0.015,0.018	0.077,0.07	-0.057
68266	ENSG00000198270	TMEM116	chr12	-	111936691	111936830	111933885	111934030	111937159	111937243	101,96	14,18	71,78	23,57	288	149	0.000475062	0.0212251	0.789,0.734	0.615,0.415	0.247
68272	ENSG00000198270	TMEM116	chr12	-	111938160	111938210	111933885	111934030	111991757	111991889	17,5	0,0	1,0	0,3	199	149	0.000808444	0.0306569	1.0,1.0	1.0,0.0	0.5
68275	ENSG00000198270	TMEM116	chr12	-	111943264	111943369	111938160	111938210	111991757	111991889	76,73	21,13	64,96	4,4	254	149	3.59963e-05	0.00313675	0.68,0.767	0.904,0.934	-0.196
68288	ENSG00000089248	ERP29	chr12	+	112019755	112019894	112013425	112013609	112022149	112023168	1905,1873	9,12	1270,1352	18,28	288	149	2.05751e-05	0.0020401	0.991,0.988	0.973,0.962	0.022
68290	ENSG00000111300	NAA25	chr12	-	112049482	112049611	112048291	112048443	112053557	112053657	20,20	233,214	19,45	46,232	278	149	5.46983e-05	0.0042347	0.044,0.048	0.181,0.094	-0.092
68317	ENSG00000139405	RITA1	chr12	+	113186184	113186316	113185720	113186021	113186682	113187048	318,294	15,17	272,509	2,13	281	149	0.00124766	0.0409846	0.918,0.902	0.986,0.954	-0.06
68318	ENSG00000139405	RITA1	chr12	+	113186192	113186316	113185525	113186021	113186682	113187048	204,162	15,17	164,310	2,13	273	149	0.00114254	0.0385793	0.881,0.839	0.978,0.929	-0.094
68341	ENSG00000090006	LTBP4	chr19	+	40611151	40611394	40610212	40610657	40611858	40611922	44,56	0,6	21,26	0,0	392	149	0.00153543	0.0474728	1.0,0.78	1.0,1.0	-0.11
68395	ENSG00000124164	VAPB	chr20	+	58434601	58434705	58418210	58418363	58438944	58439025	536,531	6,5	148,591	7,19	253	149	0.000434728	0.0198633	0.981,0.984	0.926,0.948	0.045
68414	ENSG00000122966	CIT	chr12	-	119803205	119803389	119784188	119785065	119822819	119822973	466,606	3,2	100,609	10,23	333	149	4.20699e-09	1.75486e-06	0.986,0.993	0.817,0.922	0.12
68576	ENSG00000183955	KMT5A	chr12	+	123389432	123389554	123383772	123384208	123390629	123390786	191,272	11,11	105,233	15,32	271	149	8.7307e-05	0.00595003	0.905,0.931	0.794,0.8	0.121
68601	ENSG00000213923	CSNK1E	chr22	-	38295386	38295447	38294341	38294534	38298785	38298934	36,61	337,354	16,28	270,384	210	149	0.00038357	0.0183578	0.07,0.109	0.04,0.049	0.045
68703	ENSG00000184967	NOC4L	chr12	+	132148608	132148659	132148071	132148106	132148783	132148895	226,225	11,5	242,189	0,3	200	149	0.00142615	0.0452654	0.939,0.971	1.0,0.979	-0.035
68771	ENSG00000115561	CHMP3	chr2	-	86542251	86542312	86529217	86529397	86563303	86563374	1104,1012	12,3	614,663	7,23	210	149	0.000235312	0.0127218	0.985,0.996	0.984,0.953	0.022
69213	ENSG00000136100	VPS36	chr13	-	52417991	52418056	52417056	52417141	52423573	52423639	387,320	1,0	196,303	13,5	214	149	1.65059e-05	0.00171757	0.996,1.0	0.913,0.977	0.053
69285	ENSG00000136153	LMO7	chr13	+	75809153	75809183	75804226	75804541	75817160	75817278	24,30	0,0	5,20	1,4	179	149	0.000973884	0.0348545	1.0,1.0	0.806,0.806	0.194
69485	ENSG00000164649	CDCA7L	chr7	-	21911616	21911751	21908366	21908507	21916753	21916894	374,406	43,45	162,386	32,83	284	149	0.000752202	0.0291868	0.82,0.826	0.726,0.709	0.105
69486	ENSG00000164649	CDCA7L	chr7	-	21911616	21911754	21908129	21908507	21916753	21916894	441,439	43,45	161,472	32,83	287	149	0.000895047	0.0330096	0.842,0.835	0.723,0.747	0.104
69539	ENSG00000196312	MFSD14C	chr9	-	96933794	96933915	96918642	96918826	96942602	96942730	14,13	0,0	22,35	0,6	270	149	0.00103059	0.0361247	1.0,1.0	1.0,0.763	0.119
69551	ENSG00000244306	AL589743.1	chr14	-	19331481	19331617	19307020	19307111	19331834	19331924	12,23	0,0	18,18	0,8	285	149	0.000376023	0.0180821	1.0,1.0	1.0,0.541	0.23
69648	ENSG00000108654	DDX5	chr17	-	64501056	64501143	64500823	64500882	64502009	64502069	18,8	11,6	0,7	4,21	236	149	0.000582571	0.0244908	0.508,0.457	0.0,0.174	0.396
69679	ENSG00000155463	OXA1L	chr14	+	22767247	22767409	22766521	22766764	22767957	22768171	1007,1198	18,12	646,903	3,0	311	149	0.000399382	0.018872	0.964,0.98	0.99,1.0	-0.023
69680	ENSG00000155463	OXA1L	chr14	+	22767317	22767409	22766689	22766764	22767957	22768171	365,415	18,12	197,331	3,0	241	149	1.7756e-05	0.00182025	0.926,0.955	0.976,1.0	-0.047
69739	ENSG00000100926	TM9SF1	chr14	-	24192170	24192356	24190041	24190653	24192647	24193269	503,555	3,18	271,466	2,0	335	149	0.000366613	0.0177748	0.987,0.932	0.984,1.0	-0.032
69778	ENSG00000158411	MITD1	chr2	-	99173413	99173502	99171509	99171646	99173914	99174016	9,13	532,464	27,20	434,412	238	149	0.000572075	0.0241755	0.01,0.017	0.037,0.029	-0.019
69966	ENSG00000185246	PRPF39	chr14	+	45096423	45096758	45096102	45096228	45096886	45097005	41,35	143,181	105,88	49,179	484	149	2.41497e-05	0.00227784	0.081,0.056	0.397,0.131	-0.196
69967	ENSG00000185246	PRPF39	chr14	+	45096595	45096758	45096197	45096228	45096886	45097005	21,20	143,181	49,58	49,179	312	149	8.4045e-07	0.000154627	0.066,0.05	0.323,0.134	-0.171
69969	ENSG00000185246	PRPF39	chr14	+	45109893	45109993	45109615	45109780	45110093	45110176	46,14	125,104	59,76	110,114	249	149	9.23295e-05	0.00619632	0.18,0.075	0.243,0.285	-0.137
69972	ENSG00000129534	MIS18BP1	chr14	-	45206082	45206170	45204398	45204453	45210379	45210528	461,517	32,26	501,541	2,1	237	149	4.72955e-14	5.58168e-11	0.901,0.926	0.994,0.997	-0.082
69997	ENSG00000111247	RAD51AP1	chr12	+	4545218	4545312	4543762	4543904	4545781	4545832	21,16	92,68	45,27	58,69	243	149	0.00132195	0.0428146	0.123,0.126	0.322,0.194	-0.134
70004	ENSG00000111247	RAD51AP1	chr12	+	4546308	4546418	4543762	4543904	4548091	4548175	1187,1045	30,27	787,823	37,47	259	149	0.000337953	0.0168371	0.958,0.957	0.924,0.91	0.04
70146	ENSG00000032219	ARID4A	chr14	+	58360900	58361042	58359131	58359216	58364169	58365300	146,151	2,7	363,240	0,1	291	149	0.00165338	0.0497217	0.974,0.917	1.0,0.992	-0.05
70315	ENSG00000029364	SLC39A9	chr14	+	69441831	69441972	69424093	69424202	69442068	69442266	7,14	199,267	17,15	17,190	290	149	0.00015147	0.00918442	0.018,0.026	0.339,0.039	-0.167
70340	ENSG00000089159	PXN	chr12	-	120216272	120216581	120215102	120215273	120221622	120221758	64,125	372,451	74,168	124,466	458	149	2.09934e-05	0.00207307	0.053,0.083	0.163,0.105	-0.066
70341	ENSG00000089159	PXN	chr12	-	120216272	120216581	120215559	120215661	120221622	120221758	72,158	93,106	82,202	35,81	458	149	0.000219688	0.0120933	0.201,0.327	0.433,0.448	-0.176
70344	ENSG00000089159	PXN	chr12	-	120219206	120220091	120215102	120215273	120221622	120221758	56,84	372,451	245,164	124,466	1034	149	1.96384e-11	1.58374e-08	0.021,0.026	0.222,0.048	-0.112
70348	ENSG00000089159	PXN	chr12	-	120224642	120224727	120224150	120224377	120226352	120226795	7,21	78,85	0,0	22,109	234	149	6.57293e-08	1.7285e-05	0.054,0.136	0.0,0.0	0.095
70349	ENSG00000089159	PXN	chr12	-	120224642	120224727	120224150	120224377	120226838	120227117	7,18	23,21	0,1	12,12	234	149	1.2004e-05	0.00130526	0.162,0.353	0.0,0.05	0.233
70350	ENSG00000089159	PXN	chr12	-	120224642	120224727	120224150	120224377	120265616	120265737	10,26	202,329	1,5	100,289	234	149	7.39071e-05	0.00528234	0.031,0.048	0.006,0.011	0.031
70374	ENSG00000119707	RBM25	chr14	+	73100300	73100362	73099666	73099750	73103191	73103478	21,23	1435,1313	70,66	1329,1372	211	149	2.09839e-09	1.00529e-06	0.01,0.012	0.036,0.033	-0.024
70436	ENSG00000119688	ABCD4	chr14	-	74297929	74298069	74296332	74296449	74300149	74300268	31,53	0,0	32,78	0,11	289	149	0.000138576	0.00856355	1.0,1.0	1.0,0.785	0.107
70437	ENSG00000119688	ABCD4	chr14	-	74299547	74299675	74296332	74296449	74300149	74300268	11,12	0,0	8,16	0,11	277	149	0.000323374	0.0162483	1.0,1.0	1.0,0.439	0.28

## Sheet: RI
ID	GeneID	geneSymbol	chr	strand	riExonStart_0base	riExonEnd	upstreamES	upstreamEE	downstreamES	downstreamEE	IJC_SAMPLE_1	SJC_SAMPLE_1	IJC_SAMPLE_2	SJC_SAMPLE_2	IncFormLen	SkipFormLen	PValue	FDR	IncLevel1	IncLevel2	IncLevelDifference
1	ENSG00000160294	MCM3AP	chr21	-	46246306	46246886	46246306	46246404	46246627	46246886	35,37	269,256	111,104	134,258	372	149	2.04681e-12	5.22122e-11	0.05,0.055	0.249,0.139	-0.142
3	ENSG00000186866	POFUT2	chr21	-	45263927	45267713	45263927	45265635	45267589	45267713	23,27	87,133	99,61	80,167	2103	149	1.72849e-07	1.86066e-06	0.018,0.014	0.081,0.025	-0.037
44	ENSG00000170638	TRABD	chr22	+	50197822	50198186	50197822	50197995	50198074	50198186	12,15	262,308	66,58	217,305	228	149	1.50213e-13	4.33046e-12	0.029,0.031	0.166,0.111	-0.109
56	ENSG00000100201	DDX17	chr22	-	38487878	38492115	38487878	38488115	38492055	38492115	507,786	687,851	2941,3979	137,833	4089	149	1.7164e-13	4.88132e-12	0.026,0.033	0.439,0.148	-0.264
79	ENSG00000182944	EWSR1	chr22	+	29288605	29291599	29288605	29288786	29291561	29291599	793,736	430,459	2205,1583	360,405	2924	149	0	0	0.086,0.076	0.238,0.166	-0.121
80	ENSG00000182944	EWSR1	chr22	+	29288605	29291599	29288605	29288786	29291564	29291599	795,742	413,409	2207,1584	356,367	2927	149	0	0	0.089,0.085	0.24,0.18	-0.123
85	ENSG00000100099	HPS4	chr22	-	26465454	26466262	26465454	26465551	26466225	26466262	14,17	33,48	38,27	18,41	823	149	0.00114431	0.00524001	0.071,0.06	0.277,0.107	-0.127
91	ENSG00000100014	SPECC1L	chr22	+	24321287	24322918	24321287	24321323	24321404	24322918	187,208	20,12	28,249	0,7	230	149	0.00125228	0.0056554	0.858,0.918	1.0,0.958	-0.091
94	ENSG00000133460	SLC2A11	chr22	+	23883771	23884429	23883771	23883873	23884301	23884429	18,3	0,0	9,19	2,8	577	149	1.2303e-07	1.35558e-06	1.0,1.0	0.537,0.38	0.541
97	ENSG00000185686	PRAME	chr22	-	22556811	22557580	22556811	22556909	22557544	22557580	14,17	20,16	56,67	10,15	784	149	8.3425e-08	9.67316e-07	0.117,0.168	0.516,0.459	-0.345
102	ENSG00000161179	YDJC	chr22	-	21629307	21629761	21629307	21629407	21629542	21629761	46,67	53,63	135,123	57,54	284	149	1.07008e-05	8.11524e-05	0.313,0.358	0.554,0.544	-0.214
143	ENSG00000099326	MZF1	chr19	-	58570343	58571429	58570343	58570527	58570993	58571429	12,10	5,16	48,64	10,12	615	149	0.000646402	0.00318211	0.368,0.132	0.538,0.564	-0.301
187	ENSG00000142546	NOSIP	chr19	-	49557089	49558978	49557089	49557249	49558896	49558978	66,54	1009,988	204,153	1077,1093	1796	149	0.0148958	0.0491351	0.005,0.005	0.015,0.011	-0.008
190	ENSG00000142541	RPL13A	chr19	+	49489849	49490297	49489849	49489912	49490231	49490297	159,119	35,45	214,174	148,153	468	149	7.12286e-06	5.51105e-05	0.591,0.457	0.315,0.266	0.234
197	ENSG00000104872	PIH1D1	chr19	-	49447826	49448010	49447826	49447908	49448000	49448010	25,16	365,342	67,26	288,275	241	149	1.57908e-06	1.38178e-05	0.041,0.028	0.126,0.055	-0.056
206	ENSG00000105443	CYTH2	chr19	+	48474837	48478145	48474837	48474949	48478065	48478145	23,11	18,23	103,92	16,1	3265	149	3.48305e-05	0.000236454	0.055,0.021	0.227,0.808	-0.48
207	ENSG00000105443	CYTH2	chr19	+	48474837	48478145	48474837	48474949	48478068	48478145	23,12	82,74	103,95	156,122	3268	149	7.58368e-08	8.92643e-07	0.013,0.007	0.029,0.034	-0.021
209	ENSG00000105483	CARD8	chr19	-	48232452	48234543	48232452	48232493	48234402	48234543	17,23	49,50	142,133	17,34	2058	149	0	0	0.025,0.032	0.377,0.221	-0.27
215	ENSG00000125755	SYMPK	chr19	-	45827836	45829205	45827836	45827918	45828969	45829205	23,36	250,307	123,90	154,330	1200	149	3.33067e-16	1.26295e-14	0.011,0.014	0.09,0.033	-0.049
233	ENSG00000105227	PRX	chr19	-	40393767	40398816	40393767	40397970	40398619	40398816	20,30	0,0	9,47	4,7	798	149	1.96837e-07	2.08779e-06	1.0,1.0	0.296,0.556	0.574
259	ENSG00000130244	FAM98C	chr19	+	38405518	38407077	38405518	38405635	38406909	38407077	17,10	33,30	50,56	33,34	1423	149	2.38464e-06	1.99939e-05	0.051,0.034	0.137,0.147	-0.1
260	ENSG00000167644	C19orf33	chr19	+	38304250	38304490	38304250	38304283	38304374	38304490	93,74	1484,1252	103,116	1173,950	240	149	0.000284578	0.00154156	0.037,0.035	0.052,0.07	-0.025
263	ENSG00000167642	SPINT2	chr19	+	38290536	38292468	38290536	38290575	38291839	38292468	16,13	397,469	52,47	274,310	1413	149	0.00036299	0.00190431	0.004,0.003	0.02,0.016	-0.015
281	ENSG00000249115	HAUS5	chr19	+	35619612	35620123	35619612	35619758	35620011	35620123	33,42	67,58	145,69	61,65	402	149	0.000464371	0.00235486	0.154,0.212	0.468,0.282	-0.192
282	ENSG00000105677	TMEM147	chr19	+	35546671	35547029	35546671	35546808	35546944	35547029	52,40	1647,1603	108,46	1329,1050	285	149	1.33628e-06	1.18658e-05	0.016,0.013	0.041,0.022	-0.017
283	ENSG00000105677	TMEM147	chr19	+	35546671	35547240	35546671	35546808	35547118	35547240	78,60	4,17	171,75	0,3	459	149	3.613e-05	0.000244283	0.864,0.534	1.0,0.89	-0.246
284	ENSG00000105677	TMEM147	chr19	+	35546671	35547240	35546671	35547029	35547118	35547240	34,27	1682,1667	98,44	1659,1253	238	149	7.59245e-08	8.92643e-07	0.012,0.01	0.036,0.022	-0.018
300	ENSG00000130726	TRIM28	chr19	+	58548739	58548910	58548739	58548776	58548861	58548910	22,19	2366,2213	144,105	1276,2371	234	149	0	0	0.006,0.005	0.067,0.027	-0.042
310	ENSG00000105726	ATP13A1	chr19	-	19656659	19656916	19656659	19656766	19656846	19656916	21,15	288,394	41,22	91,304	229	149	3.97765e-05	0.000266167	0.045,0.024	0.227,0.045	-0.102
315	ENSG00000064607	SUGP2	chr19	-	18994365	18995280	18994365	18994486	18995143	18995280	77,109	388,452	287,313	393,435	806	149	0	0	0.035,0.043	0.119,0.117	-0.079
324	ENSG00000006015	REX1BD	chr19	+	18590853	18592336	18590853	18590933	18592107	18592336	44,58	98,102	112,85	91,58	1323	149	3.84345e-07	3.84253e-06	0.048,0.06	0.122,0.142	-0.078
355	ENSG00000105135	ILVBL	chr19	-	15116407	15118015	15116407	15116522	15117880	15118015	64,56	372,350	103,58	224,319	1507	149	0.000485099	0.00244232	0.017,0.016	0.043,0.018	-0.014
360	ENSG00000104957	CCDC130	chr19	+	13758867	13759272	13758867	13759010	13759099	13759272	32,28	19,22	78,29	83,70	238	149	0.0092106	0.0325826	0.513,0.443	0.37,0.206	0.19
376	ENSG00000129351	ILF3	chr19	+	10681218	10682192	10681218	10681329	10681992	10682192	106,181	3444,3803	1013,841	1198,3013	812	149	0	0	0.006,0.009	0.134,0.049	-0.084
382	ENSG00000129347	KRI1	chr19	-	10557551	10557895	10557551	10557682	10557768	10557895	24,31	340,347	119,64	455,402	235	149	1.0181e-07	1.15193e-06	0.043,0.054	0.142,0.092	-0.068
386	ENSG00000105401	CDC37	chr19	-	10395227	10395543	10395227	10395343	10395434	10395543	133,153	2782,2776	506,230	2246,2292	240	149	0	0	0.029,0.033	0.123,0.059	-0.06
413	ENSG00000090674	MCOLN1	chr19	+	7527519	7527960	7527519	7527628	7527863	7527960	26,16	122,106	52,37	93,94	384	149	2.70745e-05	0.000189928	0.076,0.055	0.178,0.132	-0.089
414	ENSG00000104880	ARHGEF18	chr19	+	7470125	7472477	7470125	7470315	7470536	7472477	94,123	11,6	66,136	14,26	370	149	0.00372257	0.0147954	0.775,0.892	0.655,0.678	0.167
427	ENSG00000142002	DPP9	chr19	-	4684662	4685771	4684662	4684809	4685625	4685771	18,22	332,379	69,51	223,375	965	149	5.961e-10	1.04107e-08	0.008,0.009	0.046,0.021	-0.025
433	ENSG00000172009	THOP1	chr19	+	2807441	2808444	2807441	2807808	2808242	2808444	24,12	250,247	51,31	215,242	583	149	4.69357e-05	0.000309883	0.024,0.012	0.057,0.032	-0.026
444	ENSG00000115268	RPS15	chr19	+	1438806	1440253	1438806	1438892	1439967	1440253	70,69	8,9	253,192	5,2	1224	149	1.60175e-06	1.39871e-05	0.516,0.483	0.86,0.921	-0.391
452	ENSG00000115286	NDUFS7	chr19	+	1393241	1395584	1393241	1393330	1395390	1395584	224,198	291,326	341,258	357,209	2209	149	0.000660936	0.00324228	0.049,0.039	0.061,0.077	-0.025
453	ENSG00000160953	PWWP3A	chr19	+	1357008	1358464	1357008	1357094	1358393	1358464	87,97	72,73	183,196	35,121	1448	149	0.00534628	0.0203475	0.111,0.12	0.35,0.143	-0.131
467	ENSG00000171703	TCEA2	chr20	+	64069764	64070414	64069764	64069821	64070259	64070414	12,12	227,233	36,11	209,227	587	149	0.00675669	0.0249246	0.013,0.013	0.042,0.012	-0.014
479	ENSG00000026036	RTEL1-TNFRSF6B	chr20	+	63695777	63697191	63695777	63695854	63696759	63697191	1270,1765	1,2	1168,1307	5,11	1054	149	0.000538541	0.00268887	0.994,0.992	0.971,0.944	0.035
487	ENSG00000101194	SLC17A9	chr20	+	62962623	62963369	62962623	62962754	62963272	62963369	63,57	101,68	282,202	61,73	667	149	1.16351e-13	3.44875e-12	0.122,0.158	0.508,0.382	-0.305
488	ENSG00000101194	SLC17A9	chr20	+	62966702	62968597	62966702	62966732	62967336	62968597	246,235	115,113	470,404	95,133	753	149	0.00117149	0.00532484	0.297,0.292	0.495,0.375	-0.141
490	ENSG00000215440	NPEPL1	chr20	+	58713419	58714093	58713419	58713543	58713916	58714093	16,23	374,386	102,33	236,321	522	149	3.25406e-13	9.01076e-12	0.012,0.017	0.11,0.029	-0.055
521	ENSG00000185513	L3MBTL1	chr20	+	43530283	43532924	43530283	43530889	43532772	43532924	15,7	2,3	39,52	2,2	2032	149	0.00869735	0.0310757	0.355,0.146	0.588,0.656	-0.371
527	ENSG00000196756	SNHG17	chr20	-	38421005	38422241	38421005	38421098	38422091	38422241	294,178	24,21	618,315	87,97	1142	149	0.00681688	0.0250587	0.615,0.525	0.481,0.298	0.181
532	ENSG00000149636	DSN1	chr20	-	36770872	36771473	36770872	36771024	36771424	36771473	371,338	4,1	170,371	1,14	549	149	0.0034602	0.0138573	0.962,0.989	0.979,0.878	0.047
540	ENSG00000100983	GSS	chr20	-	34942487	34943006	34942487	34942627	34942930	34943006	44,49	658,676	100,62	382,577	452	149	7.82237e-08	9.12032e-07	0.022,0.023	0.079,0.034	-0.034
549	ENSG00000088826	SMOX	chr20	+	4182088	4182848	4182088	4182323	4182482	4182848	135,187	26,39	167,182	15,24	308	149	0.0106721	0.0369703	0.715,0.699	0.843,0.786	-0.108
554	ENSG00000101365	IDH3B	chr20	-	2658394	2658837	2658394	2658522	2658637	2658837	1121,1037	14,8	835,931	28,23	264	149	6.02565e-05	0.000387205	0.978,0.987	0.944,0.958	0.031
556	ENSG00000101365	IDH3B	chr20	-	2659698	2660176	2659698	2659793	2660029	2660176	22,24	797,883	68,34	633,620	385	149	6.97865e-08	8.36842e-07	0.011,0.01	0.04,0.021	-0.02
558	ENSG00000101365	IDH3B	chr20	-	2660456	2660829	2660456	2660590	2660696	2660829	34,22	1650,1509	54,33	944,1364	255	149	0.000113393	0.000697762	0.012,0.008	0.032,0.014	-0.013
568	ENSG00000134440	NARS	chr18	-	57602354	57602943	57602354	57602486	57602811	57602943	26,14	3478,3420	186,105	2207,2694	474	149	4.52875e-07	4.44324e-06	0.002,0.001	0.026,0.012	-0.017
574	ENSG00000099956	SMARCB1	chr22	+	23800943	23803422	23800943	23801135	23803294	23803422	17,32	36,42	97,97	27,38	2308	149	1.19834e-10	2.34596e-09	0.03,0.047	0.188,0.141	-0.126
582	ENSG00000141425	RPRD1A	chr18	-	36025598	36027075	36025598	36025678	36026899	36027075	57,113	5,6	386,320	4,0	1370	149	6.95583e-06	5.40168e-05	0.554,0.672	0.913,1.0	-0.344
598	ENSG00000154889	MPPE1	chr18	-	11885675	11887025	11885675	11885816	11886916	11887025	13,20	6,1	61,64	0,2	1249	149	0.000887074	0.00418477	0.205,0.705	1.0,0.792	-0.441
607	ENSG00000169718	DUS1L	chr17	-	82058340	82058818	82058340	82058408	82058780	82058818	104,109	185,184	268,115	178,132	521	149	5.73213e-05	0.000370039	0.139,0.145	0.301,0.199	-0.108
608	ENSG00000169718	DUS1L	chr17	-	82058340	82058818	82058340	82058416	82058780	82058818	69,76	1408,1344	233,95	1388,982	513	149	9.46083e-11	1.88723e-09	0.014,0.016	0.046,0.027	-0.021
612	ENSG00000169733	RFNG	chr17	-	82049676	82050006	82049676	82049842	82049917	82050006	20,14	151,145	36,22	86,105	224	149	0.000200241	0.00113434	0.081,0.06	0.218,0.122	-0.099
613	ENSG00000169733	RFNG	chr17	-	82049676	82050555	82049676	82050006	82050401	82050555	26,41	130,108	71,53	72,87	544	149	8.95598e-07	8.24852e-06	0.052,0.094	0.213,0.143	-0.105
615	ENSG00000169733	RFNG	chr17	-	82050661	82051342	82050661	82050764	82051293	82051342	13,23	69,89	45,17	50,61	678	149	0.00150645	0.00666036	0.04,0.054	0.165,0.058	-0.065
616	ENSG00000169738	DCXR	chr17	-	82036190	82036448	82036190	82036308	82036383	82036448	22,27	1167,1156	53,45	1148,883	224	149	2.88444e-05	0.000200234	0.012,0.015	0.03,0.033	-0.018
627	ENSG00000185359	HGS	chr17	+	81694814	81695067	81694814	81694853	81694923	81695067	11,27	324,337	45,15	223,364	219	149	0.0144688	0.0479143	0.023,0.052	0.121,0.027	-0.036
630	ENSG00000214087	ARL16	chr17	-	81682033	81683126	81682033	81682149	81683012	81683126	61,68	196,203	175,145	172,183	1012	149	1.25573e-10	2.44692e-09	0.044,0.047	0.13,0.104	-0.071
640	ENSG00000173818	ENDOV	chr17	+	80429772	80430343	80429772	80429831	80430040	80430343	46,63	16,19	90,77	15,11	358	149	0.0142955	0.0474899	0.545,0.58	0.714,0.744	-0.166
641	ENSG00000173821	AC124319.1	chr17	+	80381546	80383070	80381546	80381727	80382978	80383070	64,40	274,249	149,113	62,203	1400	149	2.58682e-14	8.31139e-13	0.024,0.017	0.204,0.056	-0.11
674	ENSG00000125447	GGA3	chr17	-	75241614	75242473	75241614	75241696	75242335	75242473	21,15	96,110	58,36	71,164	788	149	0.000302415	0.00162148	0.04,0.025	0.134,0.04	-0.055
675	ENSG00000125450	NUP85	chr17	+	75234636	75235201	75234636	75234788	75235099	75235201	34,59	633,544	168,74	728,533	460	149	7.3746e-08	8.74358e-07	0.017,0.034	0.07,0.043	-0.031
684	ENSG00000172809	RPL38	chr17	+	74203703	74203958	74203703	74203770	74203917	74203958	490,374	52,44	519,275	26,26	296	149	0.0107914	0.0372915	0.826,0.811	0.909,0.842	-0.057
702	ENSG00000180891	CUEDC1	chr17	-	57866473	57867415	57866473	57866544	57867356	57867415	46,51	264,274	205,112	159,270	961	149	7.70495e-14	2.35001e-12	0.026,0.028	0.167,0.06	-0.087
707	ENSG00000182087	TMEM259	chr19	-	1012065	1012573	1012065	1012188	1012462	1012573	52,40	319,333	168,78	163,330	423	149	1.12789e-06	1.01655e-05	0.054,0.041	0.266,0.077	-0.124
718	ENSG00000005884	ITGA3	chr17	+	50075458	50075735	50075458	50075526	50075598	50075735	14,9	751,761	19,28	182,539	221	149	4.11342e-08	5.10982e-07	0.012,0.008	0.066,0.034	-0.04
733	ENSG00000141295	SCRN2	chr17	-	47837691	47838450	47837691	47838002	47838269	47838450	14,22	24,15	38,27	11,11	416	149	0.00251603	0.0104955	0.173,0.344	0.553,0.468	-0.252
764	ENSG00000126581	BECN1	chr17	-	42818786	42819609	42818786	42818877	42819547	42819609	25,31	615,676	84,75	265,523	819	149	1.11022e-16	4.45041e-15	0.007,0.008	0.055,0.025	-0.033
767	ENSG00000131470	PSMC3IP	chr17	-	42573477	42574210	42573477	42573623	42574098	42574210	33,22	138,108	102,95	174,143	624	149	9.7533e-08	1.1095e-06	0.054,0.046	0.123,0.137	-0.08
769	ENSG00000108788	MLX	chr17	+	42568469	42568943	42568469	42568559	42568836	42568943	16,15	186,165	28,30	108,214	426	149	0.00325023	0.0131162	0.029,0.031	0.083,0.047	-0.035
771	ENSG00000108788	MLX	chr17	+	42569506	42570183	42569506	42569606	42569981	42570183	5,20	405,449	63,50	386,552	524	149	5.70387e-10	1.00032e-08	0.003,0.013	0.044,0.025	-0.027
796	ENSG00000273559	CWC25	chr17	-	38810275	38810595	38810275	38810400	38810467	38810595	4,19	0,0	30,24	5,2	216	149	0.000450039	0.0022988	1.0,1.0	0.805,0.892	0.151
808	ENSG00000118046	STK11	chr19	+	1220372	1220717	1220372	1220505	1220580	1220717	9,24	336,372	36,36	225,313	224	149	3.67018e-06	2.97073e-05	0.018,0.041	0.096,0.071	-0.054
820	ENSG00000172171	TEFM	chr17	-	30898985	30900562	30898985	30899606	30900412	30900562	64,48	93,97	204,119	132,73	955	149	2.22943e-08	2.9476e-07	0.097,0.072	0.194,0.203	-0.114
840	ENSG00000076382	SPAG5	chr17	-	28578217	28578528	28578217	28578292	28578372	28578528	11,12	1113,1087	72,41	1209,982	229	149	2.55156e-11	5.71251e-10	0.006,0.007	0.037,0.026	-0.025
842	ENSG00000076382	SPAG5	chr17	-	28579750	28580120	28579750	28579837	28580008	28580120	25,29	1366,1318	45,39	1126,1247	320	149	0.00770245	0.0278758	0.008,0.01	0.018,0.014	-0.007
843	ENSG00000109103	UNC119	chr17	-	28546707	28547849	28546707	28547409	28547676	28547849	19,27	187,187	50,76	125,184	416	149	4.68917e-09	7.20318e-08	0.035,0.049	0.125,0.129	-0.085
853	ENSG00000083290	ULK2	chr17	-	19770829	19776407	19770829	19771067	19776308	19776407	890,872	40,33	1103,1082	25,28	5390	149	0.00934624	0.0329743	0.381,0.422	0.549,0.516	-0.131
865	ENSG00000177731	FLII	chr17	-	18245743	18246062	18245743	18245850	18245933	18246062	19,20	1132,1063	58,24	796,985	232	149	7.90877e-06	6.06339e-05	0.011,0.012	0.045,0.015	-0.018
874	ENSG00000108591	DRG2	chr17	+	18099016	18100435	18099016	18099077	18099632	18100435	12,18	233,243	29,31	152,229	704	149	0.000176133	0.00101138	0.011,0.015	0.039,0.028	-0.021
876	ENSG00000108591	DRG2	chr17	+	18099632	18100435	18099632	18099715	18100362	18100435	47,55	0,0	134,87	5,4	796	149	0.000124787	0.000754637	1.0,1.0	0.834,0.803	0.181
877	ENSG00000108591	DRG2	chr17	+	18099632	18100435	18099632	18099723	18100362	18100435	24,32	263,253	119,72	184,247	788	149	2.20934e-14	7.15318e-13	0.017,0.023	0.109,0.052	-0.06
880	ENSG00000072310	SREBF1	chr17	-	17817547	17817916	17817547	17817591	17817695	17817916	11,28	0,0	33,35	4,4	253	149	0.000266235	0.001461	1.0,1.0	0.829,0.837	0.167
884	ENSG00000166582	CENPV	chr17	-	16348615	16349333	16348615	16348685	16349139	16349333	411,416	50,44	358,398	15,26	603	149	0.000391609	0.00204248	0.67,0.7	0.855,0.791	-0.138
902	ENSG00000170037	CNTROB	chr17	+	7948486	7949137	7948486	7948619	7949084	7949137	24,16	128,120	76,43	199,138	614	149	0.000254636	0.00140467	0.044,0.031	0.085,0.07	-0.04
909	ENSG00000213339	QTRT1	chr19	+	10701949	10702254	10701949	10702018	10702115	10702254	24,13	321,322	35,23	244,284	246	149	0.00573752	0.0214851	0.043,0.024	0.08,0.047	-0.03
911	ENSG00000213339	QTRT1	chr19	+	10712160	10712628	10712160	10712299	10712552	10712628	109,98	420,375	223,121	349,295	402	149	1.00861e-06	9.18881e-06	0.088,0.088	0.191,0.132	-0.074
924	ENSG00000132522	GPS2	chr17	-	7313567	7313988	7313567	7313721	7313905	7313988	52,39	523,451	62,48	435,322	333	149	0.0137963	0.0459766	0.043,0.037	0.06,0.063	-0.022
937	ENSG00000129197	RPAIN	chr17	+	5425970	5426299	5425970	5426082	5426235	5426299	19,14	151,193	47,70	215,188	302	149	3.95229e-07	3.92339e-06	0.058,0.035	0.097,0.155	-0.08
938	ENSG00000129197	RPAIN	chr17	+	5425970	5428211	5425970	5426082	5428070	5428211	49,57	5,6	242,238	5,2	2137	149	6.57335e-05	0.000421757	0.406,0.398	0.771,0.892	-0.429
939	ENSG00000129197	RPAIN	chr17	+	5425970	5428211	5425970	5426299	5428070	5428211	33,44	151,154	208,195	220,170	1920	149	1.11022e-16	4.45041e-15	0.017,0.022	0.068,0.082	-0.056
942	ENSG00000167840	ZNF232	chr17	-	5108925	5109868	5108925	5109052	5109710	5109868	40,29	3,4	184,188	0,4	807	149	0.000652202	0.00320691	0.711,0.572	1.0,0.897	-0.307
966	ENSG00000141002	TCF25	chr16	+	89904117	89905096	89904117	89904205	89904937	89905096	29,43	357,316	184,123	262,226	881	149	0	0	0.014,0.022	0.106,0.084	-0.077
970	ENSG00000185324	CDK10	chr16	+	89693273	89693467	89693273	89693326	89693397	89693467	59,31	69,88	122,70	63,68	220	149	0.00265336	0.010949	0.367,0.193	0.567,0.411	-0.209
972	ENSG00000185324	CDK10	chr16	+	89693273	89694232	89693273	89693467	89694172	89694232	128,74	94,75	385,186	123,122	854	149	0.00391793	0.0154444	0.192,0.147	0.353,0.21	-0.112
978	ENSG00000197912	SPG7	chr16	+	89529476	89530808	89529476	89529579	89530682	89530808	33,7	393,496	54,67	234,440	1252	149	1.37813e-06	1.21861e-05	0.01,0.002	0.027,0.018	-0.017
980	ENSG00000197912	SPG7	chr16	+	89530682	89532066	89530682	89530808	89531903	89532066	29,50	266,369	80,98	187,373	1244	149	3.1736e-08	4.03555e-07	0.013,0.016	0.049,0.031	-0.026
993	ENSG00000197912	SPG7	chr16	+	89554485	89557747	89554485	89554563	89556886	89557747	140,177	252,308	248,228	241,276	2472	149	0.00039981	0.00207753	0.032,0.033	0.058,0.047	-0.02
1012	ENSG00000123154	WDR83	chr19	+	12669754	12670080	12669754	12669893	12669976	12670080	20,12	52,40	38,41	49,39	232	149	0.000345758	0.00182597	0.198,0.162	0.332,0.403	-0.188
1026	ENSG00000168872	DDX19A	chr16	+	70370222	70371563	70370222	70370385	70371371	70371563	9,24	215,195	73,59	78,148	1135	149	0	0	0.005,0.016	0.109,0.05	-0.069
1034	ENSG00000261884	AC040162.1	chr16	-	67934796	67935478	67934796	67934948	67935295	67935478	4,17	26,12	72,38	11,11	496	149	1.9791e-06	1.70001e-05	0.044,0.299	0.663,0.509	-0.415
1046	ENSG00000168701	TMEM208	chr16	+	67228796	67229278	67228796	67228836	67228975	67229278	127,106	2,2	128,88	10,8	288	149	0.000474776	0.00239896	0.97,0.965	0.869,0.851	0.108
1049	ENSG00000205250	E2F4	chr16	+	67192760	67193170	67192760	67192870	67193008	67193170	27,28	486,596	52,50	206,594	287	149	8.86952e-07	8.1868e-06	0.028,0.024	0.116,0.042	-0.053
1078	ENSG00000187193	MT1X	chr16	+	56682469	56684196	56682469	56682568	56683957	56684196	20,17	46,22	169,74	34,19	1538	149	3.33067e-16	1.26295e-14	0.04,0.07	0.325,0.274	-0.244
1094	ENSG00000089280	FUS	chr16	+	31184938	31188357	31184938	31185179	31188324	31188357	1216,1223	46,46	4859,3385	106,74	3294	149	0.00103917	0.00482235	0.545,0.546	0.675,0.674	-0.129
1099	ENSG00000196118	CCDC189	chr16	-	30760283	30760668	30760283	30760453	30760605	30760668	12,10	18,14	27,34	14,10	301	149	0.000626109	0.00309307	0.248,0.261	0.488,0.627	-0.303
1110	ENSG00000149923	PPP4C	chr16	+	30082745	30083567	30082745	30082847	30083393	30083567	39,45	970,910	108,75	710,915	695	149	2.94525e-08	3.76795e-07	0.009,0.01	0.032,0.017	-0.015
1112	ENSG00000149923	PPP4C	chr16	+	30083393	30083781	30083393	30083567	30083654	30083781	12,12	1391,1376	35,32	1327,1216	236	149	0.00540708	0.0205216	0.005,0.005	0.016,0.016	-0.011
1114	ENSG00000169592	INO80E	chr16	+	29996243	29996617	29996243	29996391	29996546	29996617	13,27	552,636	35,35	562,554	304	149	0.00438568	0.0171088	0.011,0.02	0.03,0.03	-0.014
1115	ENSG00000169592	INO80E	chr16	+	30001211	30004657	30001211	30001530	30004567	30004657	99,90	15,19	522,486	17,4	3186	149	2.96438e-08	3.78094e-07	0.236,0.181	0.589,0.85	-0.511
1141	ENSG00000188603	CLN3	chr16	-	28491713	28492042	28491713	28491835	28492019	28492042	40,32	55,45	20,50	18,30	333	149	0.0119939	0.0408434	0.246,0.241	0.332,0.427	-0.136
1145	ENSG00000077235	GTF3C1	chr16	-	27463540	27464836	27463540	27463592	27464394	27464836	30,50	179,178	101,98	157,197	951	149	1.79959e-07	1.93227e-06	0.026,0.042	0.092,0.072	-0.048
1198	ENSG00000167965	MLST8	chr16	+	2206357	2206659	2206357	2206409	2206496	2206659	12,15	210,187	20,26	115,148	236	149	0.000413374	0.00213746	0.035,0.048	0.099,0.1	-0.058
1233	ENSG00000103245	CIAO3	chr16	-	730842	732900	730842	731000	732300	732900	16,6	0,4	21,6	0,0	1449	149	0.00164926	0.00721593	1.0,0.134	1.0,1.0	-0.433
1256	ENSG00000140983	RHOT2	chr16	+	670891	671203	670891	671000	671082	671203	20,33	111,103	60,40	55,86	231	149	0.000269637	0.00147508	0.104,0.171	0.413,0.231	-0.184
1267	ENSG00000172366	MCRIP2	chr16	+	647416	647884	647416	647544	647782	647884	14,16	273,343	40,24	319,237	387	149	0.000350351	0.00184559	0.019,0.018	0.046,0.038	-0.023
1274	ENSG00000103202	NME4	chr16	+	398207	399123	398207	398385	398989	399123	35,47	31,18	120,92	20,9	753	149	1.30416e-05	9.6641e-05	0.183,0.341	0.543,0.669	-0.344
1275	ENSG00000103202	NME4	chr16	+	398207	399123	398207	398394	398989	399123	34,46	76,33	119,92	25,27	744	149	8.9515e-10	1.51923e-08	0.082,0.218	0.488,0.406	-0.297
1281	ENSG00000214078	CPNE1	chr20	-	35626043	35626803	35626043	35626381	35626566	35626803	23,19	44,45	127,62	85,57	334	149	1.13894e-05	8.52883e-05	0.189,0.159	0.4,0.327	-0.19
1295	ENSG00000284946	AC068831.7	chr15	-	90980883	90981669	90980883	90981033	90981498	90981669	57,57	1098,1208	162,145	474,1066	614	149	0	0	0.012,0.011	0.077,0.032	-0.043
1309	ENSG00000177082	WDR73	chr15	-	84645470	84646348	84645470	84645836	84646183	84646348	17,14	64,97	55,42	59,96	496	149	3.98749e-06	3.19075e-05	0.074,0.042	0.219,0.116	-0.11
1325	ENSG00000140400	MAN2C1	chr15	-	75359058	75359425	75359058	75359153	75359327	75359425	12,10	34,32	22,31	17,22	323	149	1.25187e-05	9.29298e-05	0.14,0.126	0.374,0.394	-0.251
1327	ENSG00000140365	COMMD4	chr15	+	75338061	75338420	75338061	75338133	75338354	75338420	18,21	579,608	31,33	392,428	370	149	0.000141238	0.000838462	0.012,0.014	0.031,0.03	-0.017
1331	ENSG00000140474	ULK3	chr15	-	74840233	74840641	74840233	74840316	74840497	74840641	2,20	33,25	36,19	11,20	330	149	0.00153395	0.00677481	0.027,0.265	0.596,0.3	-0.302
1365	ENSG00000137845	ADAM10	chr15	-	58610296	58611991	58610296	58610517	58611807	58611991	41,46	2,2	44,49	0,0	1439	149	0.000800039	0.00381355	0.68,0.704	1.0,1.0	-0.308
1372	ENSG00000102901	CENPT	chr16	-	67829764	67830548	67829764	67830088	67830389	67830548	128,90	132,157	303,166	164,162	450	149	0.00253248	0.0105461	0.243,0.16	0.38,0.253	-0.115
1373	ENSG00000102901	CENPT	chr16	-	67829764	67831358	67829764	67830548	67831215	67831358	70,26	100,114	180,102	133,116	816	149	3.03088e-07	3.11906e-06	0.113,0.04	0.198,0.138	-0.092
1377	ENSG00000102901	CENPT	chr16	-	67832227	67832545	67832227	67832315	67832454	67832545	22,13	93,123	46,31	121,116	288	149	0.00324814	0.0131162	0.109,0.052	0.164,0.121	-0.062
1444	ENSG00000182979	MTA1	chr14	+	105450057	105450324	105450057	105450184	105450260	105450324	47,66	1116,1169	117,117	448,879	225	149	0	0	0.027,0.036	0.147,0.081	-0.082
1456	ENSG00000100664	EIF5	chr14	+	103334236	103334597	103334236	103334260	103334388	103334597	20,46	27,41	18,106	77,222	277	149	0.000443935	0.00227314	0.285,0.376	0.112,0.204	0.173
1480	ENSG00000090061	CCNK	chr14	+	99500765	99502376	99500765	99500871	99502206	99502376	29,6	6,11	67,72	4,7	1484	149	0.000132447	0.000791862	0.327,0.052	0.627,0.508	-0.378
1489	ENSG00000089737	DDX24	chr14	-	94054995	94057897	94054995	94055184	94057821	94057897	45,38	1131,1088	626,535	885,992	2786	149	0	0	0.002,0.002	0.036,0.028	-0.03
1515	ENSG00000116350	SRSF4	chr1	-	29159373	29160517	29159373	29159486	29160374	29160517	18,24	839,881	104,77	624,897	1037	149	5.71812e-05	0.000369702	0.003,0.004	0.023,0.012	-0.014
1531	ENSG00000125459	MSTO1	chr1	+	155611215	155611603	155611215	155611291	155611548	155611603	14,8	195,198	28,15	76,165	406	149	3.64758e-05	0.000245642	0.026,0.015	0.119,0.032	-0.055
1559	ENSG00000135341	MAP3K7	chr6	-	90550467	90552179	90550467	90550549	90552048	90552179	15,18	530,518	91,64	213,511	1648	149	5.70081e-07	5.46181e-06	0.003,0.003	0.037,0.011	-0.021
1565	ENSG00000107929	LARP4B	chr10	-	806913	813213	806913	808272	812920	813213	1902,2081	9,0	5558,5932	0,6	4797	149	0.0116897	0.0400015	0.868,1.0	1.0,0.968	-0.05
1575	ENSG00000119638	NEK9	chr14	-	75105949	75106702	75105949	75105996	75106501	75106702	33,35	345,428	84,60	59,254	654	149	3.37614e-11	7.36279e-10	0.021,0.018	0.245,0.051	-0.129
1582	ENSG00000171453	POLR1C	chr6	+	43519705	43520185	43519705	43519838	43520065	43520185	189,133	251,283	230,221	667,783	376	149	3.34146e-06	2.73091e-05	0.23,0.157	0.12,0.101	0.083
1584	ENSG00000171453	POLR1C	chr6	+	43519705	43520427	43519705	43520185	43520274	43520427	34,51	243,235	50,66	682,617	238	149	0.000245967	0.00136041	0.081,0.12	0.044,0.063	0.047
1596	ENSG00000175727	MLXIP	chr12	+	122135488	122137590	122135488	122135666	122137468	122137590	14,27	81,114	74,82	20,90	1951	149	1.28231e-13	3.74808e-12	0.013,0.018	0.22,0.065	-0.127
1603	ENSG00000227057	WDR46	chr6	-	33279107	33279610	33279107	33279374	33279496	33279610	37,23	685,712	64,50	846,541	271	149	0.000469866	0.002377	0.029,0.017	0.04,0.048	-0.021
1604	ENSG00000227057	WDR46	chr6	-	33280427	33280987	33280427	33280522	33280673	33280987	9,25	485,412	31,27	415,381	300	149	0.00579754	0.0216713	0.009,0.029	0.036,0.034	-0.016
1607	ENSG00000159199	ATP5MC1	chr17	+	48893408	48895334	48893408	48893456	48895155	48895334	18,16	4,3	297,226	3,1	1848	149	3.61894e-07	3.65279e-06	0.266,0.301	0.889,0.948	-0.635
1618	ENSG00000120008	WDR11	chr10	+	120905875	120906855	120905875	120906021	120906775	120906855	44,22	154,138	117,77	141,150	903	149	6.52743e-09	9.77721e-08	0.045,0.026	0.12,0.078	-0.064
1624	ENSG00000213780	GTF2H4	chr6	+	30911683	30912146	30911683	30911767	30912013	30912146	18,6	179,185	36,32	174,182	395	149	2.05113e-05	0.000146823	0.037,0.012	0.072,0.062	-0.043
1639	ENSG00000175061	SNHG29	chr17	+	16439036	16439414	16439036	16439060	16439326	16439414	136,76	1506,1564	203,214	1360,1181	415	149	3.78659e-11	8.09024e-10	0.031,0.017	0.051,0.061	-0.032
1640	ENSG00000175061	SNHG29	chr17	+	16439326	16439703	16439326	16439414	16439527	16439703	26,37	1623,1768	275,194	1528,1655	262	149	0	0	0.009,0.012	0.093,0.062	-0.067
1643	ENSG00000175061	SNHG29	chr17	+	16439326	16440253	16439326	16439414	16440110	16440253	791,729	6,7	1782,1646	4,5	845	149	0.0094398	0.0331931	0.959,0.948	0.987,0.983	-0.031
1645	ENSG00000175061	SNHG29	chr17	+	16439326	16440253	16439326	16439414	16440184	16440253	824,775	3208,2970	1891,1767	2334,2107	919	149	0	0	0.04,0.041	0.116,0.12	-0.077
1646	ENSG00000175061	SNHG29	chr17	+	16439326	16440253	16439326	16439703	16440184	16440253	284,230	2304,2018	1131,959	2023,2145	630	149	0	0	0.028,0.026	0.117,0.096	-0.08
1648	ENSG00000146555	SDK1	chr7	+	4265123	4269000	4265123	4265248	4268677	4269000	120,73	4,5	86,117	0,0	3578	149	6.34626e-08	7.67569e-07	0.555,0.378	1.0,1.0	-0.533
1652	ENSG00000168566	SNRNP48	chr6	+	7599672	7601524	7599672	7599680	7601335	7601524	11,15	6,12	137,202	5,9	1804	149	5.23381e-12	1.28076e-10	0.132,0.094	0.694,0.65	-0.559
1667	ENSG00000115661	STK16	chr2	+	219245895	219246876	219245895	219246085	219246656	219246876	33,26	73,80	62,108	29,90	720	149	7.40993e-09	1.09148e-07	0.086,0.063	0.307,0.199	-0.178
1669	ENSG00000143774	GUK1	chr1	+	228145510	228146067	228145510	228145624	228146012	228146067	28,33	10,6	54,52	4,3	537	149	0.00342272	0.0137333	0.437,0.604	0.789,0.828	-0.288
1670	ENSG00000143774	GUK1	chr1	+	228145509	228146067	228145509	228145649	228146025	228146067	25,33	12,19	53,50	9,10	525	149	0.00149264	0.00661318	0.372,0.33	0.626,0.587	-0.256
1671	ENSG00000143774	GUK1	chr1	+	228145510	228146067	228145510	228145624	228146025	228146067	28,35	780,893	56,52	693,597	550	149	2.3143e-05	0.000163988	0.01,0.011	0.021,0.023	-0.011
1697	ENSG00000168268	NT5DC2	chr3	-	52527616	52527931	52527616	52527718	52527828	52527931	27,21	1134,1046	33,26	460,763	259	149	0.000348176	0.00183643	0.014,0.011	0.04,0.019	-0.017
1705	ENSG00000124782	RREB1	chr6	+	7181123	7182082	7181123	7181246	7181869	7182082	29,27	13,32	3,32	6,83	772	149	0.000525777	0.00262826	0.301,0.14	0.088,0.069	0.142
1708	ENSG00000159176	CSRP1	chr1	-	201485282	201488984	201485282	201485376	201488854	201488984	30,15	534,627	212,189	227,473	3627	149	2.27818e-13	6.39257e-12	0.002,0.001	0.037,0.016	-0.025
1729	ENSG00000124357	NAGK	chr2	+	71072640	71073594	71072640	71072751	71073481	71073594	21,10	181,173	33,28	137,154	879	149	0.000369739	0.0019332	0.019,0.01	0.039,0.03	-0.02
1734	ENSG00000197375	SLC22A5	chr5	+	132378377	132384301	132378377	132378481	132384146	132384301	33,63	74,49	107,167	17,52	5814	149	6.55032e-15	2.24149e-13	0.011,0.032	0.139,0.076	-0.086
1752	ENSG00000154134	ROBO3	chr11	+	124877518	124878131	124877518	124877658	124877936	124878131	16,18	1,1	16,16	9,4	427	149	0.00143592	0.00638489	0.848,0.863	0.383,0.583	0.372
1757	ENSG00000126456	IRF3	chr19	-	49664673	49665857	49664673	49664846	49665630	49665857	90,82	89,101	211,137	55,115	933	149	0.00361618	0.0144286	0.139,0.115	0.38,0.16	-0.143
1764	ENSG00000112759	SLC29A1	chr6	+	44229906	44230481	44229906	44230046	44230346	44230481	52,49	551,509	144,70	136,408	449	149	4.30058e-08	5.30826e-07	0.03,0.031	0.26,0.054	-0.127
1766	ENSG00000112759	SLC29A1	chr6	+	44232342	44233006	44232342	44232428	44232806	44233006	19,22	1005,1003	124,100	313,794	527	149	0	0	0.005,0.006	0.101,0.034	-0.062
1784	ENSG00000105698	USF2	chr19	+	35269445	35269699	35269445	35269492	35269580	35269699	11,14	316,294	16,26	174,191	237	149	0.000169387	0.000977784	0.021,0.029	0.055,0.079	-0.042
1789	ENSG00000128694	OSGEPL1	chr2	-	189761419	189761660	189761419	189761525	189761646	189761660	68,64	0,0	48,84	2,5	270	149	0.00207583	0.00884331	1.0,1.0	0.93,0.903	0.083
1793	ENSG00000013306	SLC25A39	chr17	-	44320195	44320436	44320195	44320276	44320354	44320436	61,54	1755,1798	121,86	1499,1339	227	149	1.50234e-07	1.63817e-06	0.022,0.019	0.05,0.04	-0.025
1794	ENSG00000013306	SLC25A39	chr17	-	44321057	44321558	44321057	44321231	44321433	44321558	144,96	1486,1700	177,123	933,1198	351	149	3.25015e-06	2.66146e-05	0.04,0.023	0.075,0.042	-0.027
1798	ENSG00000160221	GATD3A	chr21	+	44144820	44145723	44144820	44144916	44145570	44145723	315,347	1,3	444,362	11,5	803	149	0.00688108	0.0252286	0.983,0.955	0.882,0.931	0.062
1803	ENSG00000254996	ANKHD1-EIF4EBP3	chr5	+	140538918	140542281	140538918	140539083	140542171	140542281	399,367	185,155	997,659	214,155	3237	149	2.59424e-07	2.71621e-06	0.09,0.098	0.177,0.164	-0.076
1811	ENSG00000111641	NOP2	chr12	-	6560097	6560569	6560097	6560326	6560446	6560569	76,77	838,725	209,121	813,807	269	149	5.13141e-07	4.95369e-06	0.048,0.056	0.125,0.077	-0.049
1816	ENSG00000088986	DYNLL1	chr12	+	120496112	120496553	120496112	120496216	120496415	120496553	157,154	4187,3900	210,161	3688,2899	348	149	0.00317415	0.0128958	0.016,0.017	0.024,0.023	-0.007
1828	ENSG00000130803	ZNF317	chr19	+	9156611	9157394	9156611	9156748	9157267	9157394	15,6	40,37	31,51	33,99	668	149	0.00197523	0.00843177	0.077,0.035	0.173,0.103	-0.082
1833	ENSG00000103496	STX4	chr16	+	31034203	31034536	31034203	31034325	31034461	31034536	38,18	662,587	77,66	389,489	285	149	1.76448e-12	4.58437e-11	0.029,0.016	0.094,0.066	-0.058
1834	ENSG00000103496	STX4	chr16	+	31039540	31039818	31039540	31039651	31039722	31039818	12,11	500,581	33,17	535,379	220	149	0.000335676	0.00178166	0.016,0.013	0.04,0.029	-0.02
1839	ENSG00000160201	U2AF1	chr21	-	43092955	43094563	43092955	43093249	43094470	43094563	20,12	6,5	71,54	5,6	1370	149	0.00311042	0.0126735	0.266,0.207	0.607,0.495	-0.314
1846	ENSG00000108039	XPNPEP1	chr10	-	109875527	109877867	109875527	109875599	109877789	109877867	74,46	272,255	127,133	85,194	2339	149	0	0	0.017,0.011	0.087,0.042	-0.051
1847	ENSG00000048140	TSPAN17	chr5	+	176652742	176655020	176652742	176652913	176654894	176655020	31,58	527,573	140,201	105,497	2130	149	0	0	0.004,0.007	0.085,0.028	-0.051
1900	ENSG00000100416	TRMU	chr22	+	46355443	46357337	46355443	46355588	46356841	46357337	27,15	16,23	137,80	31,15	1402	149	3.15868e-07	3.23477e-06	0.152,0.065	0.32,0.362	-0.232
1906	ENSG00000182093	WRB	chr21	+	39405913	39406731	39405913	39406058	39406561	39406731	11,11	0,0	26,21	6,2	652	149	2.23898e-06	1.89615e-05	1.0,1.0	0.498,0.706	0.398
1917	ENSG00000145495	MARCH6	chr5	+	10400783	10402139	10400783	10400842	10402058	10402139	113,112	367,421	448,413	94,439	1365	149	6.24764e-11	1.27652e-09	0.033,0.028	0.342,0.093	-0.187
1947	ENSG00000006744	ELAC2	chr17	-	12994763	12995062	12994763	12994884	12994962	12995062	18,4	535,499	37,22	556,685	227	149	0.00130549	0.00587051	0.022,0.005	0.042,0.021	-0.018
1951	ENSG00000105821	DNAJC2	chr7	-	103322510	103322794	103322510	103322632	103322702	103322794	71,47	1061,1151	233,128	1187,846	219	149	3.33067e-16	1.26295e-14	0.044,0.027	0.118,0.093	-0.07
1957	ENSG00000141562	NARF	chr17	+	82483715	82484950	82483715	82483779	82484812	82484950	27,22	246,243	132,76	237,257	1182	149	2.16493e-14	7.06373e-13	0.014,0.011	0.066,0.036	-0.039
1958	ENSG00000070423	RNF126	chr19	-	648881	649748	648881	648975	649678	649748	39,23	356,388	89,66	452,326	852	149	1.61751e-06	1.40955e-05	0.019,0.01	0.033,0.034	-0.019
1960	ENSG00000141452	RMC1	chr18	+	23530228	23530612	23530228	23530297	23530510	23530612	118,145	2,4	193,142	15,9	362	149	0.00322033	0.0130205	0.96,0.937	0.841,0.867	0.095
1964	ENSG00000143624	INTS3	chr1	+	153746956	153748755	153746956	153747070	153748688	153748755	54,24	2,6	185,142	5,0	1767	149	0.00596686	0.0222646	0.695,0.252	0.757,1.0	-0.405
1994	ENSG00000184205	TSPYL2	chrX	+	53084531	53084866	53084531	53084622	53084754	53084866	9,12	127,136	33,24	71,106	281	149	6.10407e-07	5.81268e-06	0.036,0.045	0.198,0.107	-0.112
1996	ENSG00000203875	SNHG5	chr6	-	85677794	85678032	85677794	85677868	85677953	85678032	45,39	35,36	237,145	58,35	234	149	1.94468e-08	2.59846e-07	0.45,0.408	0.722,0.725	-0.295
1997	ENSG00000203875	SNHG5	chr6	-	85677794	85678032	85677794	85677875	85677953	85678032	27,27	4740,4564	215,136	4788,3529	227	149	0	0	0.004,0.004	0.029,0.025	-0.023
1998	ENSG00000203875	SNHG5	chr6	-	85677794	85678032	85677794	85677899	85677953	85678032	23,26	11,2	204,127	8,5	203	149	0.00167233	0.00730927	0.605,0.905	0.949,0.949	-0.194
1999	ENSG00000203875	SNHG5	chr6	-	85678135	85678736	85678135	85678188	85678693	85678736	154,187	928,981	859,777	973,685	654	149	0	0	0.036,0.042	0.167,0.205	-0.147
2015	ENSG00000131591	C1orf159	chr1	-	1083914	1084383	1083914	1084086	1084352	1084383	11,12	0,0	14,32	1,4	415	149	0.000919777	0.00432409	1.0,1.0	0.834,0.742	0.212
2031	ENSG00000154743	TSEN2	chr3	+	12503261	12503784	12503261	12503469	12503646	12503784	95,115	7,6	146,182	5,0	326	149	0.00338952	0.0136261	0.861,0.898	0.93,1.0	-0.086
2032	ENSG00000154743	TSEN2	chr3	+	12529761	12531659	12529761	12529873	12531569	12531659	16,5	50,67	90,30	111,85	1845	149	2.63703e-06	2.19787e-05	0.025,0.006	0.061,0.028	-0.029
2054	ENSG00000163161	ERCC3	chr2	-	127289336	127289824	127289336	127289501	127289688	127289824	45,49	383,462	72,96	136,317	336	149	1.74705e-12	4.56728e-11	0.05,0.045	0.19,0.118	-0.106
2055	ENSG00000163161	ERCC3	chr2	-	127289336	127289824	127289336	127289519	127289688	127289824	38,40	27,45	70,84	7,22	318	149	1.54739e-06	1.3597e-05	0.397,0.294	0.824,0.641	-0.387
2078	ENSG00000196954	CASP4	chr11	-	104947082	104949777	104947082	104947192	104949542	104949777	24,10	1,2	84,89	0,0	2499	149	0.000773367	0.00373624	0.589,0.23	1.0,1.0	-0.591
2099	ENSG00000185000	DGAT1	chr8	-	144317021	144317252	144317021	144317109	144317186	144317252	8,15	104,92	63,16	95,101	226	149	0.00120385	0.00546014	0.048,0.097	0.304,0.095	-0.127
2129	ENSG00000162413	KLHL21	chr1	-	6590723	6595557	6590723	6593658	6595484	6595557	66,58	77,72	186,273	53,227	1975	149	8.59067e-05	0.000536471	0.061,0.057	0.209,0.083	-0.087
2138	ENSG00000087266	SH3BP2	chr4	+	2824612	2825196	2824612	2824730	2825125	2825196	15,10	49,50	42,57	30,77	544	149	1.92596e-06	1.66114e-05	0.077,0.052	0.277,0.169	-0.159
2142	ENSG00000161013	MGAT4B	chr5	-	179799505	179800068	179799505	179799636	179799953	179800068	18,5	1228,1082	84,22	604,1194	466	149	1.11723e-05	8.42729e-05	0.005,0.001	0.043,0.006	-0.021
2149	ENSG00000115073	ACTR1B	chr2	-	97658426	97659003	97658426	97658643	97658878	97659003	36,35	255,290	81,59	67,156	384	149	3.96423e-09	6.157e-08	0.052,0.045	0.319,0.128	-0.175
2168	ENSG00000109065	NAT9	chr17	-	74771959	74772277	74771959	74771977	74772217	74772277	54,42	1,0	157,179	11,7	389	149	0.000776777	0.00373935	0.954,1.0	0.845,0.907	0.101
2177	ENSG00000164073	MFSD8	chr4	-	127920556	127921771	127920556	127920836	127921523	127921771	27,6	55,106	120,56	46,63	836	149	3.23288e-11	7.08708e-10	0.08,0.01	0.317,0.137	-0.182
2181	ENSG00000156976	EIF4A2	chr3	+	186784563	186786051	186784563	186784696	186785882	186786051	176,193	226,176	822,1366	526,713	1335	149	6.2532e-07	5.91454e-06	0.08,0.109	0.149,0.176	-0.068
2188	ENSG00000114859	CLCN2	chr3	-	184355693	184357094	184355693	184355778	184356992	184357094	10,25	44,48	34,41	29,54	1363	149	0.000858582	0.00407377	0.024,0.054	0.114,0.077	-0.057
2209	ENSG00000184470	TXNRD2	chr22	-	19875521	19877234	19875521	19875807	19877039	19877234	15,15	60,67	55,32	120,67	1381	149	0.00528969	0.0202219	0.026,0.024	0.047,0.049	-0.023
2214	ENSG00000206503	HLA-A	chr6	+	29942756	29943543	29942756	29943026	29943267	29943543	14,14	241,234	35,32	130,150	390	149	1.06251e-08	1.49071e-07	0.022,0.022	0.093,0.075	-0.062
2216	ENSG00000206503	HLA-A	chr6	+	29944499	29945091	29944499	29944616	29945058	29945091	55,57	2491,1948	99,96	1943,1400	591	149	0.00362203	0.0144367	0.006,0.007	0.013,0.017	-0.008
2219	ENSG00000179262	RAD23A	chr19	+	12948685	12949159	12948685	12948813	12949080	12949159	6,19	938,929	71,17	779,819	416	149	6.71982e-05	0.000429848	0.002,0.007	0.032,0.007	-0.015
2232	ENSG00000107404	DVL1	chr1	-	1339286	1339649	1339286	1339439	1339581	1339649	18,16	456,542	25,44	276,410	291	149	2.78165e-06	2.30472e-05	0.02,0.015	0.044,0.052	-0.03
2253	ENSG00000240303	ACAD11	chr3	-	132578795	132579558	132578795	132578881	132579491	132579558	35,30	204,155	160,130	84,129	759	149	0	0	0.033,0.037	0.272,0.165	-0.184
2254	ENSG00000240303	ACAD11	chr3	-	132578795	132579558	132578795	132579056	132579491	132579558	22,9	5,13	115,83	11,18	584	149	0.0148522	0.0490297	0.529,0.15	0.727,0.541	-0.294
2257	ENSG00000158062	UBXN11	chr1	-	26284361	26285541	26284361	26284482	26285463	26285541	106,61	39,44	250,104	11,32	1130	149	0.00936504	0.0330129	0.264,0.155	0.75,0.3	-0.316
2264	ENSG00000153914	SREK1	chr5	+	66162413	66163922	66162413	66162592	66163791	66163922	14,17	357,390	110,149	356,301	1348	149	0	0	0.004,0.005	0.033,0.052	-0.038
2266	ENSG00000213523	SRA1	chr5	-	140551060	140552184	140551060	140551169	140551981	140552184	27,32	483,511	84,67	446,490	961	149	7.20141e-08	8.58661e-07	0.009,0.01	0.028,0.021	-0.015
2284	ENSG00000082014	SMARCD3	chr7	-	151240424	151241653	151240424	151240522	151241491	151241653	45,27	259,250	158,114	202,171	1118	149	0	0	0.023,0.014	0.094,0.082	-0.069
2292	ENSG00000100911	PSME2	chr14	-	24145709	24146240	24145709	24145772	24146207	24146240	133,88	1438,1480	186,154	1432,1098	584	149	1.67972e-05	0.000122317	0.023,0.015	0.032,0.035	-0.015
2293	ENSG00000100911	PSME2	chr14	-	24145709	24146240	24145709	24145896	24146207	24146240	66,38	25,25	109,85	16,21	460	149	0.00257305	0.0106699	0.461,0.33	0.688,0.567	-0.232
2295	ENSG00000131143	COX4I1	chr16	+	85804936	85805864	85804936	85805153	85805732	85805864	63,59	129,135	226,182	127,112	728	149	3.33067e-15	1.16823e-13	0.091,0.082	0.267,0.25	-0.172
2296	ENSG00000163913	IFT122	chr3	+	129514388	129515599	129514388	129514554	129515487	129515599	8,21	147,139	109,57	147,130	1082	149	5.55112e-16	2.08613e-14	0.007,0.02	0.093,0.057	-0.061
2298	ENSG00000169714	CNBP	chr3	-	129171078	129171538	129171078	129171277	129171445	129171538	28,18	3829,3905	138,87	2344,3323	317	149	6.26898e-07	5.91617e-06	0.003,0.002	0.027,0.012	-0.017
2299	ENSG00000169714	CNBP	chr3	-	129171078	129171538	129171078	129171280	129171445	129171538	20,5	1325,1326	124,79	902,1105	314	149	0	0	0.007,0.002	0.061,0.033	-0.042
2300	ENSG00000169714	CNBP	chr3	-	129171078	129171538	129171078	129171283	129171445	129171538	20,5	118,102	123,79	65,88	311	149	1.11022e-16	4.45041e-15	0.075,0.023	0.476,0.301	-0.339
2313	ENSG00000175455	CCDC14	chr3	-	123955842	123956795	123955842	123955965	123956739	123956795	42,53	15,8	134,171	0,0	923	149	1.16573e-14	3.86344e-13	0.311,0.517	1.0,1.0	-0.586
2315	ENSG00000175455	CCDC14	chr3	-	123956354	123956795	123956354	123956427	123956739	123956795	27,31	50,50	73,105	41,82	461	149	3.10547e-05	0.000213577	0.149,0.167	0.365,0.293	-0.171
2328	ENSG00000144395	CCDC150	chr2	+	196729192	196729861	196729192	196729387	196729792	196729861	26,21	8,20	80,48	7,6	554	149	0.000113849	0.000699546	0.466,0.22	0.755,0.683	-0.376
2330	ENSG00000131876	SNRPA1	chr15	-	101285725	101287010	101285725	101285801	101286907	101287010	18,40	30,27	198,174	55,34	1255	149	8.36134e-09	1.22198e-07	0.066,0.15	0.299,0.378	-0.231
2331	ENSG00000114021	NIT2	chr3	+	100345584	100346255	100345584	100345678	100346180	100346255	86,56	823,794	242,155	621,646	651	149	0	0	0.023,0.016	0.082,0.052	-0.048
2344	ENSG00000080823	MOK	chr14	-	102232534	102233789	102232534	102232671	102233687	102233789	1468,1269	255,255	2926,2338	265,315	1165	149	0.000336137	0.00178187	0.424,0.389	0.585,0.487	-0.13
2345	ENSG00000080823	MOK	chr14	-	102232534	102233789	102232534	102232708	102233687	102233789	937,742	1369,1469	2558,1885	742,1275	1128	149	5.60663e-13	1.51271e-11	0.083,0.063	0.313,0.163	-0.165
2348	ENSG00000146063	TRIM41	chr5	+	181233412	181233763	181233412	181233435	181233635	181233763	20,16	61,51	25,57	46,87	349	149	0.00879639	0.0313497	0.123,0.118	0.188,0.219	-0.083
2382	ENSG00000112282	MED23	chr6	-	131592387	131593171	131592387	131592460	131593005	131593171	10,13	72,93	56,30	61,85	694	149	1.02232e-07	1.1536e-06	0.029,0.029	0.165,0.07	-0.089
2394	ENSG00000221978	CCNL2	chr1	-	1390765	1391575	1390765	1390865	1391296	1391575	368,339	19,6	1231,784	12,6	580	149	6.87436e-05	0.000439003	0.833,0.936	0.963,0.971	-0.082
2395	ENSG00000221978	CCNL2	chr1	-	1390765	1392803	1390765	1390865	1392678	1392803	993,980	4,5	2942,2016	22,27	1962	149	0.0103802	0.0361376	0.95,0.937	0.91,0.85	0.064
2423	ENSG00000198818	SFT2D1	chr6	-	166322856	166324595	166322856	166322886	166324536	166324595	20,26	1134,1046	247,180	922,946	1799	149	9.19315e-08	1.06011e-06	0.001,0.002	0.022,0.016	-0.017
2424	ENSG00000160298	C21orf58	chr21	-	46301129	46302154	46301129	46301713	46301996	46302154	14,19	6,13	90,81	9,1	432	149	7.42473e-07	6.96007e-06	0.446,0.335	0.775,0.965	-0.479
2426	ENSG00000131697	NPHP4	chr1	-	5862810	5864033	5862810	5863405	5863889	5864033	14,18	83,66	45,35	63,84	633	149	0.000163499	0.000950832	0.038,0.06	0.144,0.089	-0.067
2439	ENSG00000158864	NDUFS2	chr1	+	161213863	161214395	161213863	161213921	161214155	161214395	18,16	1279,1181	49,31	1016,1006	383	149	0.0137632	0.0459758	0.005,0.005	0.018,0.012	-0.01
2440	ENSG00000164828	SUN1	chr7	+	852608	852952	852608	852667	852809	852952	12,24	262,323	96,70	100,262	291	149	3.64675e-12	9.02892e-11	0.023,0.037	0.33,0.12	-0.195
2441	ENSG00000164828	SUN1	chr7	+	852608	852952	852608	852667	852812	852952	15,25	112,109	96,71	42,109	294	149	6.15928e-07	5.83884e-06	0.064,0.104	0.537,0.248	-0.308
2453	ENSG00000137312	FLOT1	chr6	-	30741189	30741704	30741189	30741333	30741613	30741704	50,27	542,547	110,106	287,468	429	149	0	0	0.031,0.017	0.117,0.073	-0.071
2459	ENSG00000133226	SRRM1	chr1	+	24646666	24649029	24646666	24646789	24648858	24649029	63,61	574,598	212,214	669,573	2218	149	2.61069e-12	6.57988e-11	0.007,0.007	0.021,0.024	-0.015
2468	ENSG00000013573	DDX11	chr12	+	31089043	31090094	31089043	31089151	31089885	31090094	38,53	0,2	140,110	8,8	883	149	0.010185	0.035546	1.0,0.817	0.747,0.699	0.185
2469	ENSG00000013573	DDX11	chr12	+	31089402	31090094	31089402	31089490	31089885	31090094	37,44	200,179	146,127	83,202	544	149	6.65569e-10	1.14811e-08	0.048,0.063	0.325,0.147	-0.18
2488	ENSG00000117335	CD46	chr1	+	207759638	207761446	207759638	207759724	207761248	207761446	16,9	693,813	56,67	222,540	1673	149	0.0106093	0.036783	0.002,0.001	0.022,0.011	-0.015
2489	ENSG00000117335	CD46	chr1	+	207767012	207770362	207767012	207767195	207770320	207770362	114,129	260,300	550,579	83,183	3274	149	0	0	0.02,0.019	0.232,0.126	-0.16
2490	ENSG00000160679	CHTOP	chr1	+	153636571	153638448	153636571	153636653	153638294	153638448	166,218	411,376	363,586	314,384	1790	149	2.10942e-15	7.58852e-14	0.033,0.046	0.088,0.113	-0.061
2502	ENSG00000064961	HMG20B	chr19	+	3573691	3574586	3573691	3573800	3574382	3574586	237,314	312,327	475,350	130,262	731	149	0.000340047	0.00180033	0.134,0.164	0.427,0.214	-0.171
2527	ENSG00000071894	CPSF1	chr8	-	144393882	144394160	144393882	144394038	144394112	144394160	19,24	353,345	51,36	386,343	223	149	0.00172468	0.00750691	0.035,0.044	0.081,0.066	-0.034
2558	ENSG00000149231	CCDC82	chr11	-	96383961	96386293	96383961	96384761	96386253	96386293	16,21	43,46	64,74	27,41	1641	149	2.89814e-10	5.28063e-09	0.033,0.04	0.177,0.141	-0.122
2559	ENSG00000135974	C2orf49	chr2	+	105342847	105343223	105342847	105342974	105343100	105343223	280,266	104,65	416,541	84,86	275	149	0.00235715	0.00990145	0.593,0.689	0.729,0.773	-0.11
2564	ENSG00000256269	HMBS	chr11	+	119088634	119089131	119088634	119088707	119089099	119089131	41,36	1,0	31,47	4,1	541	149	0.00668348	0.0246978	0.919,1.0	0.681,0.928	0.155
2588	ENSG00000138709	LARP1B	chr4	+	128107138	128108901	128107138	128107313	128107882	128108901	48,45	105,52	52,62	54,59	718	149	0.0149955	0.0494252	0.087,0.152	0.167,0.179	-0.053
2597	ENSG00000213024	NUP62	chr19	-	49927693	49929504	49927693	49927848	49929416	49929504	586,570	6,2	555,743	0,1	1717	149	0.00320268	0.0129866	0.894,0.961	1.0,0.985	-0.065
2607	ENSG00000134222	PSRC1	chr1	-	109282679	109283122	109282679	109282789	109283073	109283122	39,46	6,5	79,106	1,6	433	149	0.0134041	0.0449545	0.691,0.76	0.965,0.859	-0.186
2630	ENSG00000126088	UROD	chr1	+	45013135	45013354	45013135	45013215	45013291	45013354	69,83	621,698	83,117	402,516	225	149	3.25578e-05	0.0002221	0.069,0.073	0.12,0.131	-0.054
2631	ENSG00000126088	UROD	chr1	+	45013908	45014836	45013908	45014070	45014735	45014836	54,43	4,1	85,82	0,0	814	149	0.000694869	0.003389	0.712,0.887	1.0,1.0	-0.201
2636	ENSG00000096080	MRPS18A	chr6	-	43675201	43675617	43675201	43675271	43675493	43675617	51,44	604,617	79,93	574,628	371	149	0.000221399	0.00123754	0.033,0.028	0.052,0.056	-0.024
2642	ENSG00000117472	TSPAN1	chr1	+	46184190	46184668	46184190	46184397	46184593	46184668	26,10	663,447	22,19	339,331	345	149	0.0131951	0.0444036	0.017,0.01	0.027,0.024	-0.012
2668	ENSG00000197343	ZNF655	chr7	+	99561887	99562494	99561887	99561973	99562343	99562494	35,38	1,7	51,92	0,1	519	149	0.000140313	0.000835327	0.909,0.609	1.0,0.964	-0.223
2670	ENSG00000197343	ZNF655	chr7	+	99561887	99562494	99561887	99561973	99562367	99562494	41,39	48,59	62,104	49,67	543	149	0.00232528	0.00978711	0.19,0.154	0.258,0.299	-0.106
2671	ENSG00000132680	KHDC4	chr1	-	155913044	155915964	155913044	155914320	155915872	155915964	221,196	167,201	1710,1209	221,237	1701	149	0	0	0.104,0.079	0.404,0.309	-0.265
2679	ENSG00000143630	HCN3	chr1	+	155283973	155284757	155283973	155284135	155284538	155284757	10,17	2,4	21,15	0,2	552	149	0.0148207	0.0490026	0.574,0.534	1.0,0.669	-0.28
2686	ENSG00000177954	RPS27	chr1	+	153990762	153991034	153990762	153990802	153990913	153991034	147,155	27,18	219,166	20,10	260	149	0.0134899	0.0451704	0.757,0.832	0.863,0.905	-0.09
2692	ENSG00000123136	DDX39A	chr19	-	14409302	14409645	14409302	14409447	14409535	14409645	36,32	1726,1590	142,68	1881,1424	237	149	3.11045e-11	6.85438e-10	0.013,0.012	0.045,0.029	-0.024
2693	ENSG00000123136	DDX39A	chr19	-	14409741	14410334	14409741	14409873	14410215	14410334	207,119	1698,1608	423,208	1639,1340	491	149	1.8784e-09	3.07634e-08	0.036,0.022	0.073,0.045	-0.03
2710	ENSG00000178035	IMPDH2	chr3	-	49026686	49027047	49026686	49026886	49026959	49027047	31,27	3626,3478	61,36	1369,3002	222	149	0.00484308	0.0187014	0.006,0.005	0.029,0.008	-0.013
2711	ENSG00000178035	IMPDH2	chr3	-	49028430	49028806	49028430	49028532	49028757	49028806	27,41	1988,1963	40,39	559,1584	374	149	0.0121074	0.0411631	0.005,0.008	0.028,0.01	-0.012
2720	ENSG00000177728	TMEM94	chr17	+	75492928	75493593	75492928	75493102	75493490	75493593	14,16	55,51	36,28	19,52	537	149	0.000605403	0.00300488	0.066,0.08	0.345,0.13	-0.164
2731	ENSG00000149476	TKFC	chr11	+	61333548	61334731	61333548	61333650	61334619	61334731	61,48	7,3	37,106	1,2	1118	149	0.00793637	0.028624	0.537,0.681	0.831,0.876	-0.244
2741	ENSG00000173171	MTX1	chr1	+	155210547	155212219	155210547	155210627	155212126	155212219	55,31	410,442	230,158	340,417	1648	149	0	0	0.012,0.006	0.058,0.033	-0.036
2744	ENSG00000096093	EFHC1	chr6	+	52452687	52454287	52452687	52452837	52454094	52454287	24,15	13,28	82,110	11,50	1406	149	0.000658968	0.0032364	0.164,0.054	0.441,0.189	-0.206
2748	ENSG00000149532	CPSF7	chr11	-	61420469	61421608	61420469	61420573	61421389	61421608	37,18	235,249	37,80	69,328	965	149	5.02133e-07	4.86976e-06	0.024,0.011	0.076,0.036	-0.038
2760	ENSG00000160789	LMNA	chr1	+	156137653	156138757	156137653	156137743	156138487	156138757	843,897	665,752	1538,872	436,596	893	149	0.00409578	0.0160663	0.175,0.166	0.371,0.196	-0.113
2773	ENSG00000145916	RMND5B	chr5	+	178142582	178142992	178142582	178142728	178142851	178142992	19,14	161,169	20,53	65,179	272	149	4.47922e-06	3.5639e-05	0.061,0.043	0.144,0.14	-0.09
2778	ENSG00000265241	RBM8A	chr1	-	145926808	145927077	145926808	145926883	145927017	145927077	41,30	409,396	70,63	258,367	283	149	9.69527e-07	8.87118e-06	0.05,0.038	0.125,0.083	-0.06
2786	ENSG00000186141	POLR3C	chr1	+	145826453	145826709	145826453	145826492	145826605	145826709	499,515	35,39	234,556	48,138	262	149	2.21443e-11	5.01104e-10	0.89,0.882	0.735,0.696	0.17
2788	ENSG00000163463	KRTCAP2	chr1	-	155169790	155172489	155169790	155169857	155172350	155172489	75,48	6,3	307,242	4,5	2642	149	0.00261123	0.010807	0.413,0.474	0.812,0.732	-0.329
2799	ENSG00000148399	DPH7	chr9	-	137564892	137565154	137564892	137564958	137565084	137565154	8,25	189,212	52,30	162,156	275	149	6.45508e-07	6.07817e-06	0.022,0.06	0.148,0.094	-0.08
2809	ENSG00000269893	SNHG8	chr4	+	118278754	118279137	118278754	118278792	118279106	118279137	303,220	18,22	700,625	6,8	463	149	1.10183e-10	2.17727e-09	0.844,0.763	0.974,0.962	-0.164
2811	ENSG00000127948	POR	chr7	+	75986158	75986855	75986158	75986241	75986336	75986855	13,10	396,437	34,20	519,387	244	149	0.00278468	0.0114684	0.02,0.014	0.038,0.031	-0.018
2814	ENSG00000132300	PTCD3	chr2	+	86130647	86131106	86130647	86130737	86131077	86131106	44,28	1225,1217	108,67	591,1078	489	149	4.87388e-14	1.50839e-12	0.011,0.007	0.053,0.019	-0.027
2830	ENSG00000276600	RAB7B	chr1	-	205976740	205978928	205976740	205977258	205977926	205978928	36,51	1,3	113,134	1,0	817	149	0.00677286	0.0249623	0.868,0.756	0.954,1.0	-0.165
2835	ENSG00000129084	PSMA1	chr11	-	14513816	14514491	14513816	14513887	14514402	14514491	173,221	3096,2938	421,336	2138,2389	664	149	3.21965e-15	1.13878e-13	0.012,0.017	0.042,0.031	-0.022
2855	ENSG00000160310	PRMT2	chr21	+	46660832	46661936	46660832	46660962	46661799	46661936	138,116	245,241	157,106	157,187	986	149	0.0129734	0.0437541	0.078,0.068	0.131,0.079	-0.032
2856	ENSG00000048162	NOP16	chr5	-	176388234	176388598	176388234	176388343	176388432	176388598	11,20	2194,2017	112,65	2421,2304	238	149	5.14491e-10	9.09871e-09	0.003,0.006	0.028,0.017	-0.018
2905	ENSG00000165671	NSD1	chr5	+	177135086	177136030	177135086	177135200	177135940	177136030	228,295	130,158	117,521	33,146	889	149	1.17762e-05	8.77276e-05	0.227,0.238	0.373,0.374	-0.141
2910	ENSG00000132549	VPS13B	chr8	+	99870784	99871697	99870784	99870887	99871447	99871697	13,13	33,27	33,29	9,20	709	149	2.85432e-05	0.000198905	0.076,0.092	0.435,0.234	-0.251
2938	ENSG00000107566	ERLIN1	chr10	-	100185513	100186029	100185513	100185637	100185903	100186029	24,29	63,86	17,65	5,35	415	149	9.95104e-09	1.41979e-07	0.12,0.108	0.55,0.4	-0.361
2966	ENSG00000117616	RSRP1	chr1	-	25243549	25245301	25243549	25243633	25245149	25245301	210,170	38,64	930,773	34,58	1665	149	1.76749e-08	2.3768e-07	0.331,0.192	0.71,0.544	-0.365
2971	ENSG00000095906	NUBP2	chr16	+	1786536	1787831	1786536	1786955	1787676	1787831	24,15	182,176	56,34	167,172	870	149	5.4746e-05	0.000355047	0.022,0.014	0.054,0.033	-0.025
2981	ENSG00000163479	SSR2	chr1	-	156011809	156012565	156011809	156011887	156012394	156012565	17,11	7,0	37,29	0,1	656	149	0.00394153	0.0155056	0.356,1.0	1.0,0.868	-0.256
2991	ENSG00000003756	RBM5	chr3	+	50100531	50103166	50100531	50100605	50103082	50103166	128,121	39,39	571,548	43,96	2626	149	0.000241814	0.00134097	0.157,0.15	0.43,0.245	-0.184
2992	ENSG00000003756	RBM5	chr3	+	50117073	50117379	50117073	50117171	50117249	50117379	26,12	53,60	47,34	283,237	227	149	0.00912206	0.0323461	0.244,0.116	0.098,0.086	0.088
3004	ENSG00000011295	TTC19	chr17	+	16026539	16028786	16026539	16026702	16027373	16028786	30,28	510,440	97,103	177,418	820	149	0	0	0.011,0.011	0.091,0.043	-0.056
3006	ENSG00000113240	CLK4	chr5	-	178616881	178618778	178616881	178616948	178617343	178618778	20,23	50,51	81,69	40,78	544	149	7.02729e-05	0.000446633	0.099,0.11	0.357,0.195	-0.172
3008	ENSG00000113240	CLK4	chr5	-	178617343	178618778	178617343	178617434	178618555	178618778	38,27	53,75	140,103	41,87	1270	149	4.116e-07	4.07629e-06	0.078,0.041	0.286,0.122	-0.144
3010	ENSG00000116691	MIIP	chr1	+	12029222	12029894	12029222	12029281	12029764	12029894	62,61	151,148	135,88	108,114	632	149	6.61765e-07	6.21735e-06	0.088,0.089	0.228,0.154	-0.103
3012	ENSG00000116691	MIIP	chr1	+	12029222	12030124	12029222	12029894	12030027	12030124	23,8	151,141	31,23	93,124	282	149	0.00073773	0.00357819	0.074,0.029	0.15,0.089	-0.068
3062	ENSG00000144021	CIAO1	chr2	+	96268456	96269355	96268456	96268658	96269267	96269355	91,86	749,818	509,325	675,706	758	149	0	0	0.023,0.02	0.129,0.083	-0.085
3064	ENSG00000112531	QKI	chr6	+	163563419	163570145	163563419	163563719	163565945	163570145	36,78	18,19	150,164	5,27	2375	149	0.00593136	0.0221518	0.111,0.205	0.653,0.276	-0.306
3073	ENSG00000214941	ZSWIM7	chr17	-	15977578	15977913	15977578	15977700	15977799	15977913	60,61	0,1	77,65	6,6	248	149	0.000169585	0.000977784	1.0,0.973	0.885,0.867	0.11
3127	ENSG00000162512	SDC3	chr1	-	30876551	30878740	30876551	30877165	30878622	30878740	27,28	92,115	32,54	24,83	1606	149	1.12284e-06	1.01417e-05	0.027,0.022	0.11,0.057	-0.059
3145	ENSG00000127054	INTS11	chr1	-	1312592	1312949	1312592	1312700	1312786	1312949	19,16	269,234	42,21	250,259	235	149	0.0139053	0.0463034	0.043,0.042	0.096,0.049	-0.03
3148	ENSG00000127054	INTS11	chr1	-	1313034	1313592	1313034	1313124	1313508	1313592	33,24	426,403	67,49	373,387	533	149	3.17894e-05	0.000217918	0.021,0.016	0.048,0.034	-0.022
3149	ENSG00000127054	INTS11	chr1	-	1320455	1321093	1320455	1320529	1320995	1321093	9,13	337,366	24,38	179,321	615	149	3.93904e-07	3.91948e-06	0.006,0.009	0.031,0.028	-0.022
3168	ENSG00000204348	DXO	chr6	-	31970342	31970825	31970342	31970478	31970605	31970825	16,24	60,39	52,44	50,49	276	149	0.00148545	0.00658826	0.126,0.249	0.36,0.326	-0.155
3206	ENSG00000108523	RNF167	chr17	+	4940486	4940993	4940486	4940726	4940922	4940993	763,835	8,16	421,750	1,4	345	149	0.00215109	0.00912693	0.976,0.958	0.995,0.988	-0.025
3207	ENSG00000119185	ITGB1BP1	chr2	-	9406660	9407598	9406660	9406905	9407448	9407598	269,287	1499,1457	418,313	1422,1021	692	149	8.09754e-05	0.000508695	0.037,0.041	0.06,0.062	-0.022
3229	ENSG00000158941	CCAR2	chr8	+	22619149	22620468	22619149	22619355	22619637	22620468	21,25	381,329	58,38	431,375	431	149	0.00312729	0.01273	0.019,0.026	0.044,0.034	-0.017
3232	ENSG00000151092	NGLY1	chr3	-	25736308	25737455	25736308	25736400	25737333	25737455	12,14	23,40	18,19	3,25	1082	149	0.00903042	0.0320751	0.067,0.046	0.452,0.095	-0.217
3234	ENSG00000155363	MOV10	chr1	+	112698286	112699810	112698286	112698789	112699684	112699810	19,18	115,106	73,37	128,115	1044	149	9.75758e-06	7.4267e-05	0.023,0.024	0.075,0.044	-0.036
3235	ENSG00000155363	MOV10	chr1	+	112699893	112700340	112699893	112699982	112700218	112700340	17,11	173,167	51,17	225,180	385	149	0.00394179	0.0155056	0.037,0.025	0.081,0.035	-0.027
3239	ENSG00000112739	PRPF4B	chr6	+	4060412	4061147	4060412	4060686	4061014	4061147	1423,1434	13,11	1244,1386	44,32	477	149	1.5806e-07	1.71463e-06	0.972,0.976	0.898,0.931	0.059
3265	ENSG00000186364	NUDT17	chr1	+	145846432	145846690	145846432	145846458	145846597	145846690	9,17	0,1	11,21	0,5	288	149	0.010146	0.0354396	1.0,0.898	1.0,0.685	0.107
3267	ENSG00000111674	ENO2	chr12	+	6916670	6917107	6916670	6916729	6917037	6917107	12,16	156,170	65,50	54,158	457	149	1.70703e-10	3.22193e-09	0.024,0.03	0.282,0.094	-0.161
3286	ENSG00000170485	NPAS2	chr2	+	100982230	100988276	100982230	100982377	100988078	100988276	134,161	65,74	195,260	58,82	5850	149	0.0129654	0.0437541	0.05,0.053	0.079,0.075	-0.025
3293	ENSG00000004534	RBM6	chr3	+	50061461	50062108	50061461	50061547	50061961	50062108	24,23	228,239	127,58	228,277	563	149	9.6977e-11	1.92536e-09	0.027,0.025	0.128,0.053	-0.065
3309	ENSG00000117385	P3H1	chr1	-	42746374	42747412	42746374	42746852	42747271	42747412	36,37	208,187	93,34	247,164	568	149	0.00950811	0.0333775	0.043,0.049	0.09,0.052	-0.025
3310	ENSG00000117385	P3H1	chr1	-	42754868	42755217	42754868	42754990	42755164	42755217	65,40	799,748	141,94	381,698	323	149	1.45328e-12	3.82304e-11	0.036,0.024	0.146,0.058	-0.072
3318	ENSG00000147274	RBMX	chrX	-	136872267	136875168	136872267	136872345	136875085	136875168	21018,17640	67,81	16533,17554	149,141	2889	149	1.47965e-08	2.02203e-07	0.942,0.918	0.851,0.865	0.072
3322	ENSG00000198912	C1orf174	chr1	-	3890568	3892996	3890568	3891057	3892882	3892996	12,30	115,152	146,131	122,158	1974	149	0	0	0.008,0.015	0.083,0.059	-0.06
3359	ENSG00000129968	ABHD17A	chr19	-	1877507	1880115	1877507	1877687	1879920	1880115	376,468	208,181	618,711	224,192	2382	149	0.00271515	0.011193	0.102,0.139	0.147,0.188	-0.047
3360	ENSG00000162909	CAPN2	chr1	+	223769840	223770525	223769840	223769909	223770446	223770525	51,41	4477,4577	313,169	2021,3386	686	149	3.44561e-09	5.4521e-08	0.002,0.002	0.033,0.011	-0.02
3372	ENSG00000197989	SNHG12	chr1	-	28579532	28579981	28579532	28579587	28579911	28579981	172,138	52,37	1577,854	277,142	473	149	0.00236699	0.00992298	0.51,0.54	0.642,0.655	-0.124
3377	ENSG00000197989	SNHG12	chr1	-	28579911	28581229	28579911	28579981	28581110	28581229	79,39	4,0	449,308	0,0	1278	149	0.00910186	0.0323016	0.697,1.0	1.0,1.0	-0.151
3378	ENSG00000197989	SNHG12	chr1	-	28580559	28581229	28580559	28580646	28581110	28581229	39,22	59,70	324,238	457,271	613	149	0.00541704	0.0205408	0.138,0.071	0.147,0.176	-0.057
3388	ENSG00000165458	INPPL1	chr11	+	72233440	72233744	72233440	72233522	72233654	72233744	8,13	328,374	33,10	199,378	281	149	0.000676781	0.00331615	0.013,0.018	0.081,0.014	-0.032
3398	ENSG00000099622	CIRBP	chr19	+	1271980	1273172	1271980	1272051	1272426	1273172	104,82	688,706	372,268	760,649	524	149	0	0	0.041,0.032	0.122,0.105	-0.077
3399	ENSG00000099622	CIRBP	chr19	+	1271980	1274440	1271980	1272051	1274306	1274440	3258,3003	29,29	4603,3386	92,47	2404	149	0.00061238	0.00303593	0.874,0.865	0.756,0.817	0.083
3413	ENSG00000071859	FAM50A	chrX	+	154449680	154449931	154449680	154449735	154449882	154449931	48,44	1155,1128	96,52	1097,819	296	149	0.000141216	0.000838462	0.02,0.019	0.042,0.031	-0.017
3418	ENSG00000113108	APBB3	chr5	-	140561586	140562227	140561586	140561701	140562099	140562227	8,37	8,3	75,58	2,1	547	149	0.000808238	0.00384827	0.214,0.771	0.911,0.94	-0.433
3441	ENSG00000158863	FAM160B2	chr8	+	22101707	22102315	22101707	22101851	22102174	22102315	11,11	75,71	34,27	52,102	472	149	0.000457403	0.00232513	0.044,0.047	0.171,0.077	-0.079
3442	ENSG00000189171	S100A13	chr1	-	153626319	153627598	153626319	153626533	153627482	153627598	51,70	214,181	137,79	179,145	1098	149	4.85001e-06	3.83716e-05	0.031,0.05	0.094,0.069	-0.041
3462	ENSG00000164405	UQCRQ	chr5	+	132866868	132867687	132866868	132867035	132867487	132867687	244,92	4731,4572	338,256	5039,3226	601	149	2.84479e-05	0.000198569	0.013,0.005	0.016,0.019	-0.009
3466	ENSG00000223501	VPS52	chr6	-	33264373	33264900	33264373	33264497	33264781	33264900	6,31	223,222	48,28	82,211	433	149	2.37237e-06	1.9966e-05	0.009,0.046	0.168,0.044	-0.079
3470	ENSG00000100462	PRMT5	chr14	-	22928125	22928615	22928125	22928211	22928496	22928615	18,37	1032,991	55,35	245,951	434	149	3.93107e-08	4.92436e-07	0.006,0.013	0.072,0.012	-0.032
3471	ENSG00000100462	PRMT5	chr14	-	22928125	22928615	22928125	22928241	22928496	22928615	18,33	3,5	54,32	2,1	404	149	0.0105939	0.0367598	0.689,0.709	0.909,0.922	-0.217
3478	ENSG00000132463	GRSF1	chr4	-	70825295	70826245	70825295	70825431	70826123	70826245	20,16	1359,1516	211,147	1292,1495	841	149	5.57265e-12	1.3558e-10	0.003,0.002	0.028,0.017	-0.02
3489	ENSG00000026025	VIM	chr10	+	17235168	17236379	17235168	17235389	17236293	17236379	351,256	6,10	3127,1892	23,15	1053	149	0.00123057	0.00556931	0.892,0.784	0.951,0.947	-0.111
3496	ENSG00000115524	SF3B1	chr2	-	197418508	197420542	197418508	197418588	197420427	197420542	245,183	1681,2059	597,480	242,1376	1988	149	0	0	0.011,0.007	0.156,0.025	-0.082
3497	ENSG00000115524	SF3B1	chr2	-	197418795	197420542	197418795	197418951	197420427	197420542	206,153	19,6	503,431	5,17	1625	149	0.0144856	0.0479324	0.499,0.7	0.902,0.699	-0.201
3502	ENSG00000136450	SRSF1	chr17	-	58004922	58005973	58004922	58005041	58005800	58005973	20388,18533	17,28	10076,16131	37,37	908	149	0.00175954	0.00764284	0.995,0.991	0.978,0.986	0.011
3505	ENSG00000146263	MMS22L	chr6	-	97263334	97268002	97263334	97263448	97267871	97268002	3,21	116,193	65,50	42,198	4572	149	0.00179076	0.00775445	0.001,0.004	0.048,0.008	-0.026
3527	ENSG00000115446	UNC50	chr2	+	98608578	98610039	98608578	98608726	98609755	98610039	20,24	177,218	38,95	182,254	1178	149	1.25881e-06	1.12252e-05	0.014,0.014	0.026,0.045	-0.021
3532	ENSG00000117410	ATP6V0B	chr1	+	43977025	43978295	43977025	43977216	43977980	43978295	102,91	998,904	348,189	982,804	913	149	1.66533e-15	6.04258e-14	0.016,0.016	0.055,0.037	-0.03
3538	ENSG00000132424	PNISR	chr6	-	99403828	99404702	99403828	99403882	99404602	99404702	71,119	211,192	575,537	255,160	869	149	0	0	0.055,0.096	0.279,0.365	-0.246
3543	ENSG00000158092	NCK1	chr3	+	136945582	136946295	136945582	136945752	136946151	136946295	663,600	146,113	880,1223	71,110	548	149	1.22098e-09	2.03932e-08	0.553,0.591	0.771,0.751	-0.189
3552	ENSG00000089685	BIRC5	chr17	+	78215965	78216781	78215965	78216034	78216663	78216781	32,24	178,196	145,112	66,225	778	149	4.4563e-11	9.33163e-10	0.033,0.023	0.296,0.087	-0.164
3553	ENSG00000089685	BIRC5	chr17	+	78215965	78216781	78215965	78216066	78216663	78216781	30,24	2,3	138,109	1,0	746	149	0.000265429	0.00145847	0.75,0.615	0.965,1.0	-0.3
3576	ENSG00000132128	LRRC41	chr1	-	46279181	46279614	46279181	46279257	46279491	46279614	24,37	270,309	68,38	226,266	383	149	0.0002436	0.00134909	0.033,0.045	0.105,0.053	-0.04
3588	ENSG00000135749	PCNX2	chr1	-	232984135	232986540	232984135	232984477	232986091	232986540	16,10	0,0	26,22	7,2	1763	149	5.11617e-09	7.77399e-08	1.0,1.0	0.239,0.482	0.639
3607	ENSG00000143543	JTB	chr1	-	153976692	153977013	153976692	153976775	153976975	153977013	97,68	1594,1431	162,116	1274,1159	349	149	2.07342e-07	2.18723e-06	0.025,0.02	0.051,0.041	-0.024
3609	ENSG00000156873	PHKG2	chr16	+	30751105	30751603	30751105	30751281	30751548	30751603	88,89	165,125	190,121	112,123	416	149	0.000121333	0.000736926	0.16,0.203	0.378,0.261	-0.138
3610	ENSG00000159079	CFAP298	chr21	-	32601666	32603292	32601666	32601973	32603160	32603292	60,45	28,34	221,158	23,22	1336	149	4.77158e-11	9.94237e-10	0.193,0.129	0.517,0.445	-0.32
3614	ENSG00000169228	RAB24	chr5	-	177302127	177302496	177302127	177302178	177302396	177302496	118,74	155,176	227,131	151,175	367	149	0.00568727	0.0213159	0.236,0.146	0.379,0.233	-0.115
3615	ENSG00000117308	GALE	chr1	-	23796508	23796782	23796508	23796586	23796696	23796782	31,22	343,327	53,52	362,285	259	149	0.000253775	0.00140176	0.049,0.037	0.078,0.095	-0.043
3617	ENSG00000117308	GALE	chr1	-	23798116	23798730	23798116	23798230	23798614	23798730	19,12	275,270	36,28	197,287	533	149	0.000355519	0.00186814	0.019,0.012	0.049,0.027	-0.022
3619	ENSG00000103365	GGA2	chr16	-	23493359	23494378	23493359	23493458	23494302	23494378	58,76	148,195	243,250	39,224	993	149	3.95134e-06	3.16988e-05	0.056,0.055	0.483,0.143	-0.258
3623	ENSG00000128699	ORMDL1	chr2	-	189782421	189783123	189782421	189782602	189783013	189783123	31,36	243,219	198,186	103,150	560	149	0	0	0.033,0.042	0.338,0.248	-0.256
3626	ENSG00000115875	SRSF7	chr2	-	38748578	38749705	38748578	38748653	38749528	38749705	391,347	3477,3239	1861,1204	2513,2434	1024	149	0	0	0.016,0.015	0.097,0.067	-0.067
3633	ENSG00000198755	RPL10A	chr6	+	35468419	35468873	35468419	35468439	35468798	35468873	154,150	3870,4113	173,154	2654,2870	508	149	0.000778254	0.00373935	0.012,0.011	0.019,0.015	-0.006
3635	ENSG00000198755	RPL10A	chr6	+	35468946	35469529	35468946	35469027	35469380	35469529	353,259	15370,14902	1419,861	9901,10716	502	149	0	0	0.007,0.005	0.041,0.023	-0.026
3636	ENSG00000198755	RPL10A	chr6	+	35468946	35469529	35468946	35469285	35469380	35469529	214,141	73,52	849,517	161,136	244	149	0.00374218	0.0148138	0.642,0.623	0.763,0.699	-0.098
3652	ENSG00000204469	PRRC2A	chr6	+	31637233	31637771	31637233	31637324	31637445	31637771	25,29	1155,1181	103,56	2167,1276	270	149	0.000147168	0.000869988	0.012,0.013	0.026,0.024	-0.013
3659	ENSG00000167967	E4F1	chr16	+	2229569	2232364	2229569	2229675	2232170	2232364	35,29	15,22	23,29	33,34	2644	149	0.00670914	0.0247708	0.116,0.069	0.038,0.046	0.051
3671	ENSG00000060138	YBX3	chr12	-	10701959	10704148	10701959	10702134	10704059	10704148	185,205	257,244	352,305	172,159	2074	149	1.12983e-11	2.65668e-10	0.049,0.057	0.128,0.121	-0.071
3672	ENSG00000060138	YBX3	chr12	-	10709907	10713333	10709907	10710114	10713210	10713333	294,294	2237,2133	1132,1184	756,1696	3245	149	0	0	0.006,0.006	0.064,0.031	-0.042
3674	ENSG00000175634	RPS6KB2	chr11	+	67429526	67432657	67429526	67429595	67432599	67432657	25,38	0,6	62,55	0,0	3153	149	0.000637626	0.00314627	1.0,0.23	1.0,1.0	-0.385
3689	ENSG00000146247	PHIP	chr6	-	78955612	78958600	78955612	78955682	78958474	78958600	14,29	76,76	162,150	61,88	2941	149	0	0	0.009,0.019	0.119,0.079	-0.085
3697	ENSG00000120798	NR2C1	chr12	-	95057730	95058489	95057730	95057878	95058309	95058489	17,29	55,94	49,51	35,69	580	149	4.45288e-06	3.54965e-05	0.074,0.073	0.265,0.16	-0.139
3703	ENSG00000134574	DDB2	chr11	+	47234756	47235412	47234756	47234934	47235269	47235412	24,23	125,118	42,39	71,108	484	149	0.000154089	0.00090581	0.056,0.057	0.154,0.1	-0.071
3705	ENSG00000133275	CSNK1G2	chr19	+	1978858	1979248	1978858	1979093	1979162	1979248	20,28	591,569	39,28	283,480	218	149	0.000401551	0.00208144	0.023,0.033	0.086,0.038	-0.034
3709	ENSG00000101361	NOP56	chr20	+	2657080	2658393	2657080	2657218	2657928	2658393	484,329	4628,4585	1240,677	6414,5208	859	149	4.232e-08	5.23897e-07	0.018,0.012	0.032,0.022	-0.012
3714	ENSG00000160050	CCDC28B	chr1	+	32204597	32205387	32204597	32204620	32205193	32205387	16,13	34,35	35,61	50,48	722	149	0.00193408	0.00828974	0.089,0.071	0.126,0.208	-0.087
3715	ENSG00000143575	HAX1	chr1	+	154273335	154273961	154273335	154273598	154273749	154273961	15,6	9,19	48,32	7,9	300	149	0.000285124	0.00154253	0.453,0.136	0.773,0.638	-0.411
3717	ENSG00000143575	HAX1	chr1	+	154273335	154273961	154273335	154273598	154273773	154273961	15,7	1256,1341	49,34	808,1219	324	149	0.000106232	0.000655615	0.005,0.002	0.027,0.013	-0.017
3719	ENSG00000143575	HAX1	chr1	+	154274949	154275260	154274949	154275001	154275153	154275260	15,14	1503,1668	89,36	1108,1282	301	149	1.35989e-10	2.62558e-09	0.005,0.004	0.038,0.014	-0.021
3772	ENSG00000168958	MFF	chr2	+	227328677	227330846	227328677	227328789	227330625	227330846	28,22	411,392	49,76	241,347	1985	149	0.00283582	0.0116562	0.005,0.004	0.015,0.016	-0.011
3774	ENSG00000138073	PREB	chr2	-	27133116	27133721	27133116	27133337	27133531	27133721	26,19	378,398	74,66	166,369	343	149	7.06102e-14	2.16933e-12	0.029,0.02	0.162,0.072	-0.092
3777	ENSG00000171720	HDAC3	chr5	-	141629859	141630125	141629859	141629916	141630043	141630125	11,13	741,750	36,30	228,593	276	149	3.50575e-11	7.60603e-10	0.008,0.009	0.079,0.027	-0.044
3795	ENSG00000166508	MCM7	chr7	-	100099022	100099403	100099022	100099203	100099278	100099403	64,63	3834,4293	125,81	1230,3745	224	149	3.86802e-13	1.06408e-11	0.011,0.01	0.063,0.014	-0.028
3796	ENSG00000166508	MCM7	chr7	-	100099022	100099753	100099022	100099403	100099588	100099753	35,26	3209,3485	97,52	945,3106	334	149	7.48809e-06	5.77424e-05	0.005,0.003	0.044,0.007	-0.021
3798	ENSG00000228474	OST4	chr2	-	27071325	27071649	27071325	27071463	27071600	27071649	23,19	1153,1211	51,24	1183,838	286	149	0.00119824	0.00544056	0.01,0.008	0.022,0.015	-0.009
3822	ENSG00000003509	NDUFAF7	chr2	+	37241577	37242693	37241577	37241791	37242634	37242693	21,7	134,145	265,261	86,119	992	149	0	0	0.023,0.007	0.316,0.248	-0.267
3829	ENSG00000115970	THADA	chr2	-	43291695	43292222	43291695	43291768	43292103	43292222	14,12	112,119	60,18	137,103	484	149	3.34536e-05	0.000227842	0.037,0.03	0.119,0.051	-0.051
3874	ENSG00000166986	MARS	chr12	+	57512007	57512353	57512007	57512103	57512302	57512353	375,474	0,2	236,402	8,2	348	149	0.0127917	0.0432451	1.0,0.99	0.927,0.989	0.037
3876	ENSG00000166986	MARS	chr12	+	57515919	57516337	57515919	57515991	57516244	57516337	28,24	1009,1027	116,44	1253,855	402	149	9.75316e-09	1.39629e-07	0.01,0.009	0.033,0.019	-0.017
3880	ENSG00000104907	TRMT1	chr19	-	13105266	13105606	13105266	13105396	13105486	13105606	40,46	385,396	155,78	542,383	239	149	7.76513e-07	7.23085e-06	0.061,0.068	0.151,0.113	-0.068
3881	ENSG00000104907	TRMT1	chr19	-	13115996	13116431	13115996	13116052	13116145	13116431	14,12	623,585	41,24	374,517	242	149	3.90212e-07	3.89195e-06	0.014,0.012	0.063,0.028	-0.033
3883	ENSG00000104907	TRMT1	chr19	-	13115996	13116431	13115996	13116052	13116186	13116431	107,121	14,8	116,126	5,4	283	149	0.0119256	0.0406765	0.801,0.888	0.924,0.943	-0.089
3885	ENSG00000115355	CCDC88A	chr2	-	55295596	55296056	55295596	55295727	55295949	55296056	667,743	19,36	570,620	34,42	371	149	0.0150428	0.0495066	0.934,0.892	0.871,0.856	0.05
3902	ENSG00000164548	TRA2A	chr7	-	23521706	23522432	23521706	23521840	23522120	23522432	27,45	33,24	304,261	41,33	429	149	8.50016e-10	1.44847e-08	0.221,0.394	0.72,0.733	-0.419
3903	ENSG00000164548	TRA2A	chr7	-	23521706	23522432	23521706	23521840	23522131	23522432	28,47	8,8	304,261	1,8	440	149	1.54919e-08	2.10459e-07	0.542,0.665	0.99,0.917	-0.35
3918	ENSG00000131051	RBM39	chr20	-	35738967	35740887	35738967	35739017	35740823	35740887	579,637	609,670	1203,1016	391,794	1955	149	4.55451e-07	4.45812e-06	0.068,0.068	0.19,0.089	-0.072
3935	ENSG00000182004	SNRPE	chr1	+	203861602	203862222	203861602	203861743	203862181	203862222	32,37	58,94	108,61	64,56	587	149	2.87964e-07	2.99269e-06	0.123,0.091	0.3,0.217	-0.152
3957	ENSG00000015479	MATR3	chr5	+	139314674	139316188	139314674	139314736	139316075	139316188	43,32	50,71	409,363	14,60	1488	149	4.10462e-11	8.72542e-10	0.079,0.043	0.745,0.377	-0.5
3977	ENSG00000138434	ITPRID2	chr2	+	181915215	181918675	181915215	181916427	181918597	181918675	66,42	178,149	160,163	59,275	2319	149	2.10702e-10	3.90681e-09	0.023,0.018	0.148,0.037	-0.072
3999	ENSG00000168906	MAT2A	chr2	+	85542154	85542747	85542154	85542373	85542564	85542747	29,30	1651,1757	419,638	1864,3223	340	149	0	0	0.008,0.007	0.09,0.08	-0.077
4002	ENSG00000168890	TMEM150A	chr2	-	85601020	85601482	85601020	85601107	85601434	85601482	9,28	73,55	39,25	37,53	476	149	0.00219137	0.00926981	0.037,0.137	0.248,0.129	-0.101
4011	ENSG00000123374	CDK2	chr12	+	55966830	55967934	55966830	55967124	55967856	55967934	30,18	559,528	103,103	136,419	881	149	0	0	0.009,0.006	0.114,0.04	-0.07
4016	ENSG00000204713	TRIM27	chr6	-	28903001	28908840	28903001	28904665	28908807	28908840	39,52	9,6	425,364	4,9	4291	149	3.2472e-07	3.30558e-06	0.131,0.231	0.787,0.584	-0.504
4024	ENSG00000198901	PRC1	chr15	-	90981498	90981981	90981498	90981669	90981747	90981981	49,23	1449,1648	84,79	435,1279	227	149	0	0	0.022,0.009	0.112,0.039	-0.06
4028	ENSG00000135945	REV1	chr2	-	99402243	99402800	99402243	99402346	99402643	99402800	174,174	40,30	128,185	136,109	446	149	2.54497e-10	4.65729e-09	0.592,0.66	0.239,0.362	0.326
4037	ENSG00000167792	NDUFV1	chr11	+	67608225	67608722	67608225	67608478	67608551	67608722	78,39	1587,1450	94,87	574,1134	222	149	1.53502e-11	3.51135e-10	0.032,0.018	0.099,0.049	-0.049
4039	ENSG00000167792	NDUFV1	chr11	+	67610380	67611207	67610380	67610570	67610994	67611207	94,63	1140,1219	141,90	691,830	573	149	2.09064e-08	2.77587e-07	0.021,0.013	0.05,0.027	-0.021
4044	ENSG00000168763	CNNM3	chr2	+	96827730	96829134	96827730	96827900	96828995	96829134	26,44	9,4	110,98	0,0	1244	149	1.00125e-09	1.6857e-08	0.257,0.569	1.0,1.0	-0.587
4050	ENSG00000197622	CDC42SE1	chr1	-	151055015	151055993	151055015	151055126	151055676	151055993	13,13	641,614	140,123	234,675	699	149	0	0	0.004,0.004	0.113,0.037	-0.071
4070	ENSG00000114857	NKTR	chr3	+	42619663	42621516	42619663	42619708	42621428	42621516	19,33	37,50	46,114	14,61	1869	149	1.12455e-07	1.24887e-06	0.039,0.05	0.208,0.13	-0.124
4075	ENSG00000163938	GNL3	chr3	+	52690591	52691071	52690591	52690704	52690944	52691071	49,73	867,933	185,179	921,1270	389	149	3.25675e-10	5.85797e-09	0.021,0.029	0.071,0.051	-0.036
4099	ENSG00000100888	CHD8	chr14	-	21428963	21431858	21428963	21429335	21431810	21431858	374,552	13,29	160,873	4,17	2624	149	0.00739554	0.0269272	0.62,0.519	0.694,0.745	-0.15
4115	ENSG00000197037	ZSCAN25	chr7	+	99619560	99621574	99619560	99619993	99621372	99621574	10,11	30,16	24,42	15,35	1528	149	0.000769312	0.00372616	0.031,0.063	0.135,0.105	-0.073
4119	ENSG00000161202	DVL3	chr3	+	184164795	184165206	184164795	184164931	184165112	184165206	38,60	198,237	109,92	64,216	330	149	0.000126771	0.000763344	0.08,0.103	0.435,0.161	-0.206
4136	ENSG00000127837	AAMP	chr2	-	218265578	218265946	218265578	218265682	218265830	218265946	13,8	1026,1019	52,35	790,848	297	149	9.31121e-09	1.34215e-07	0.006,0.004	0.032,0.02	-0.021
4140	ENSG00000189046	ALKBH2	chr12	-	109092506	109093472	109092506	109092787	109093246	109093472	44,63	64,44	194,186	44,47	608	149	2.95334e-10	5.35801e-09	0.144,0.26	0.519,0.492	-0.304
4147	ENSG00000144224	UBXN4	chr2	+	135753538	135754277	135753538	135753567	135754158	135754277	42,33	552,530	93,84	256,401	740	149	1.66533e-15	6.04258e-14	0.015,0.012	0.068,0.04	-0.041
4153	ENSG00000170445	HARS	chr5	-	140677654	140679127	140677654	140677753	140679001	140679127	49,31	4,13	260,188	7,2	1397	149	4.60933e-05	0.000305042	0.566,0.203	0.798,0.909	-0.469
4157	ENSG00000126768	TIMM17B	chrX	-	48893899	48894225	48893899	48894010	48894096	48894225	8,15	814,748	31,17	656,549	235	149	0.000269854	0.00147508	0.006,0.013	0.029,0.019	-0.015
4166	ENSG00000163728	TTC14	chr3	+	180608700	180610003	180608700	180608810	180609629	180610003	24,26	90,121	330,310	123,107	968	149	0	0	0.039,0.032	0.292,0.308	-0.264
4171	ENSG00000197858	GPAA1	chr8	+	144083388	144083861	144083388	144083500	144083713	144083861	5,16	473,428	27,15	158,343	362	149	4.77337e-06	3.78364e-05	0.004,0.015	0.066,0.018	-0.033
4174	ENSG00000153246	PLA2R1	chr2	-	159932005	159941992	159932005	159932298	159941745	159941992	34,39	3,3	71,47	0,0	9596	149	7.41654e-09	1.09148e-07	0.15,0.168	1.0,1.0	-0.841
4177	ENSG00000160710	ADAR	chr1	-	154585216	154585865	154585216	154585344	154585752	154585865	18,16	1079,1304	58,91	181,981	557	149	0	0	0.004,0.003	0.079,0.024	-0.048
4206	ENSG00000178252	WDR6	chr3	+	49011634	49014293	49011634	49014116	49014209	49014293	11,27	122,147	55,32	102,183	242	149	0.0032169	0.0130192	0.053,0.102	0.249,0.097	-0.095
4207	ENSG00000125503	PPP1R12C	chr19	-	55093015	55093233	55093015	55093076	55093152	55093233	18,14	349,307	57,45	255,271	225	149	2.40206e-10	4.43433e-09	0.033,0.029	0.129,0.099	-0.083
4216	ENSG00000146414	SHPRH	chr6	-	145954689	145955354	145954689	145954853	145955186	145955354	87,145	15,17	28,141	3,5	482	149	0.00927227	0.0327408	0.642,0.725	0.743,0.897	-0.137
4230	ENSG00000115307	AUP1	chr2	-	74526940	74527363	74526940	74527059	74527247	74527363	73,58	3056,2634	164,79	3693,2272	337	149	0.000203876	0.00115029	0.01,0.01	0.019,0.015	-0.007
4232	ENSG00000115307	AUP1	chr2	-	74528750	74529282	74528750	74528935	74529131	74529282	194,177	1556,1403	338,148	753,1077	345	149	7.50417e-06	5.77424e-05	0.051,0.052	0.162,0.056	-0.058
4234	ENSG00000143499	SMYD2	chr1	+	214330949	214334308	214330949	214331070	214332017	214334308	26,38	543,455	43,51	366,365	1096	149	0.00209788	0.00891917	0.006,0.011	0.016,0.019	-0.009
4235	ENSG00000143499	SMYD2	chr1	+	214332017	214334308	214332017	214332192	214334199	214334308	34,31	406,369	80,83	303,269	2156	149	2.01818e-06	1.72653e-05	0.006,0.006	0.018,0.021	-0.013
4263	ENSG00000054148	PHPT1	chr9	+	136850012	136850560	136850012	136850137	136850502	136850560	27,46	11,17	105,51	4,2	514	149	1.02638e-08	1.45456e-07	0.416,0.44	0.884,0.881	-0.455
4264	ENSG00000054148	PHPT1	chr9	+	136850012	136850560	136850012	136850137	136850505	136850560	27,46	34,25	107,51	15,25	517	149	0.0114673	0.0394006	0.186,0.347	0.673,0.37	-0.255
4267	ENSG00000169045	HNRNPH1	chr5	-	179616125	179617110	179616125	179616218	179616868	179617110	133,144	3681,3803	1329,887	2778,3191	799	149	0	0	0.007,0.007	0.082,0.049	-0.059
4268	ENSG00000169045	HNRNPH1	chr5	-	179616125	179617110	179616125	179616218	179617020	179617110	193,177	400,429	1530,1031	267,376	951	149	0	0	0.07,0.061	0.473,0.301	-0.322
4269	ENSG00000169045	HNRNPH1	chr5	-	179616868	179617110	179616868	179616958	179617050	179617110	196,179	5342,5450	431,326	3493,4554	241	149	0	0	0.022,0.02	0.071,0.042	-0.035
4272	ENSG00000169045	HNRNPH1	chr5	-	179617798	179618060	179617798	179617932	179617988	179618060	17,19	4436,4776	190,117	2560,3963	205	149	0	0	0.003,0.003	0.051,0.021	-0.033
4273	ENSG00000169045	HNRNPH1	chr5	-	179620891	179621397	179620891	179621035	179621241	179621397	69,79	5503,6053	344,362	1793,5017	355	149	0	0	0.005,0.005	0.075,0.029	-0.047
4274	ENSG00000169045	HNRNPH1	chr5	-	179623036	179624669	179623036	179623164	179623635	179624669	8,24	501,610	51,27	178,499	620	149	6.00299e-09	9.0887e-08	0.004,0.009	0.064,0.013	-0.032
4283	ENSG00000102125	TAZ	chrX	+	154419542	154420094	154419542	154419623	154420031	154420094	19,17	44,32	48,26	21,34	557	149	0.00380188	0.0150114	0.104,0.124	0.379,0.17	-0.161
4284	ENSG00000102125	TAZ	chrX	+	154419542	154420094	154419542	154419746	154420031	154420094	16,12	58,61	37,23	34,70	434	149	0.00398063	0.0156292	0.087,0.063	0.272,0.101	-0.112
4303	ENSG00000074582	BCS1L	chr2	+	218662196	218662679	218662196	218662260	218662514	218662679	18,17	5,7	64,40	3,3	403	149	0.000467512	0.00236794	0.571,0.473	0.887,0.831	-0.337
4319	ENSG00000114786	ABHD14A-ACY1	chr3	+	51987555	51988603	51987555	51987624	51988523	51988603	5,18	179,162	42,33	145,137	1048	149	6.93142e-08	8.33553e-07	0.004,0.016	0.04,0.033	-0.027
4332	ENSG00000111665	CDCA3	chr12	-	6849322	6849858	6849322	6849429	6849564	6849858	43,39	1608,1584	124,81	1770,1326	284	149	6.64019e-09	9.91084e-08	0.014,0.013	0.035,0.031	-0.02
4337	ENSG00000178719	GRINA	chr8	+	143991877	143992373	143991877	143992078	143992244	143992373	40,75	1376,1435	88,68	905,1180	315	149	0.000122663	0.000743932	0.014,0.024	0.044,0.027	-0.016
4347	ENSG00000108465	CDK5RAP3	chr17	+	47971121	47971407	47971121	47971152	47971361	47971407	14,25	178,203	42,24	92,171	358	149	0.000228655	0.00127303	0.032,0.049	0.16,0.055	-0.067
4352	ENSG00000108465	CDK5RAP3	chr17	+	47974399	47975337	47974399	47974448	47975158	47975337	230,166	430,406	515,283	164,294	859	149	4.82814e-07	4.70947e-06	0.085,0.066	0.353,0.143	-0.172
4354	ENSG00000108465	CDK5RAP3	chr17	+	47975513	47976013	47975513	47975638	47975868	47976013	115,88	19,12	251,152	10,10	379	149	0.000295872	0.00159249	0.704,0.742	0.908,0.857	-0.16
4355	ENSG00000108465	CDK5RAP3	chr17	+	47975513	47976013	47975513	47975653	47975868	47976013	95,75	338,388	233,133	177,256	364	149	7.11004e-08	8.50175e-07	0.103,0.073	0.35,0.175	-0.174
4368	ENSG00000130414	NDUFA10	chr2	-	240011616	240014860	240011616	240011696	240014738	240014860	600,639	1621,1757	1120,1197	953,1370	3191	149	0	0	0.017,0.017	0.052,0.039	-0.028
4374	ENSG00000198830	HMGN2	chr1	+	26473482	26474135	26473482	26473527	26474084	26474135	202,147	32,13	720,441	10,9	706	149	5.9699e-11	1.22572e-09	0.571,0.705	0.938,0.912	-0.287
4375	ENSG00000198830	HMGN2	chr1	+	26473482	26474135	26473482	26473732	26474084	26474135	151,110	11467,11058	639,360	8518,7611	501	149	9.82517e-08	1.11467e-06	0.004,0.003	0.022,0.014	-0.014
4376	ENSG00000198830	HMGN2	chr1	+	26473702	26474135	26473702	26473817	26474084	26474135	123,79	22,26	540,307	24,13	416	149	3.86493e-09	6.025e-08	0.667,0.521	0.89,0.894	-0.298
4385	ENSG00000103253	HAGHL	chr16	+	729008	729715	729008	729088	729287	729715	10,12	38,55	16,28	46,39	348	149	0.0136275	0.0455949	0.101,0.085	0.13,0.235	-0.089
4406	ENSG00000204256	BRD2	chr6	+	32976561	32977570	32976561	32976936	32977259	32977570	19,18	10,5	194,221	32,16	472	149	0.00373296	0.0148138	0.375,0.532	0.657,0.813	-0.281
4407	ENSG00000204256	BRD2	chr6	+	32976561	32977570	32976561	32976936	32977441	32977570	42,34	547,504	280,312	467,775	654	149	0	0	0.017,0.015	0.12,0.084	-0.086
4418	ENSG00000089818	NECAP1	chr12	+	8090194	8091850	8090194	8090299	8091768	8091850	47,51	212,193	156,150	68,177	1618	149	0	0	0.02,0.024	0.174,0.072	-0.101
4420	ENSG00000089818	NECAP1	chr12	+	8090194	8092784	8090194	8090299	8092675	8092784	84,79	16,11	292,247	7,17	2525	149	0.000790284	0.0037885	0.237,0.298	0.711,0.462	-0.319
4422	ENSG00000089818	NECAP1	chr12	+	8090194	8092784	8090194	8091850	8092675	8092784	38,33	255,223	145,100	85,227	974	149	2.87548e-14	9.13505e-13	0.022,0.022	0.207,0.063	-0.113
4423	ENSG00000089818	NECAP1	chr12	+	8090194	8093055	8090194	8090299	8092871	8093055	98,82	4,0	312,273	1,0	2721	149	0.0083717	0.030014	0.573,1.0	0.945,1.0	-0.186
4424	ENSG00000089818	NECAP1	chr12	+	8090194	8093055	8090194	8092784	8092871	8093055	22,4	368,323	28,36	162,326	236	149	2.61717e-07	2.73341e-06	0.036,0.008	0.098,0.065	-0.06
4432	ENSG00000114745	GORASP1	chr3	-	39100304	39100877	39100304	39100503	39100787	39100877	12,13	0,0	14,38	0,8	433	149	0.00029133	0.00157005	1.0,1.0	1.0,0.62	0.19
4442	ENSG00000237765	FAM200B	chr4	+	15686235	15690447	15686235	15687148	15688550	15690447	250,269	118,91	425,418	100,91	1551	149	0.00015191	0.000894253	0.169,0.221	0.29,0.306	-0.103
4444	ENSG00000231500	RPS18	chr6	+	33275964	33276510	33275964	33276066	33276390	33276510	98,70	48,65	407,241	45,39	473	149	1.38529e-11	3.20368e-10	0.391,0.253	0.74,0.661	-0.379
4460	ENSG00000108641	B9D1	chr17	-	19343169	19343857	19343169	19343461	19343789	19343857	9,12	300,303	36,25	324,195	477	149	2.47973e-06	2.07499e-05	0.009,0.012	0.034,0.039	-0.026
4468	ENSG00000157796	WDR19	chr4	+	39272979	39274958	39272979	39273061	39274807	39274958	38,41	52,49	161,149	35,31	1895	149	2.22045e-16	8.73445e-15	0.054,0.062	0.266,0.274	-0.212
4470	ENSG00000148187	MRRF	chr9	+	122285168	122285946	122285168	122285287	122285779	122285946	13,25	10,14	107,77	19,16	641	149	0.000235243	0.00130797	0.232,0.293	0.567,0.528	-0.285
4473	ENSG00000178149	DALRD3	chr3	-	49015818	49016086	49015818	49015872	49015972	49016086	90,94	39,56	221,143	52,34	249	149	0.000168271	0.000972874	0.58,0.501	0.718,0.716	-0.176
4475	ENSG00000178149	DALRD3	chr3	-	49015972	49016340	49015972	49016060	49016157	49016340	10,15	9,16	36,19	13,8	246	149	0.0107914	0.0372915	0.402,0.362	0.626,0.59	-0.226
4479	ENSG00000160753	RUSC1	chr1	+	155325863	155327132	155325863	155325910	155326579	155327132	10,14	163,163	28,23	148,153	818	149	0.00169661	0.00740005	0.011,0.015	0.033,0.027	-0.017
4481	ENSG00000160753	RUSC1	chr1	+	155325863	155327132	155325863	155325910	155326897	155327132	222,242	23,17	301,215	9,8	1136	149	0.00143171	0.0063768	0.559,0.651	0.814,0.779	-0.192
4482	ENSG00000198218	QRICH1	chr3	-	49032621	49033228	49032621	49032773	49033119	49033228	22,39	283,269	143,67	284,441	495	149	4.43937e-07	4.36573e-06	0.023,0.042	0.132,0.044	-0.055
4500	ENSG00000164068	RNF123	chr3	+	49720799	49721105	49720799	49720894	49721019	49721105	43,21	81,62	72,96	100,42	274	149	0.00361658	0.0144286	0.224,0.156	0.281,0.554	-0.228
4506	ENSG00000165792	METTL17	chr14	+	20993117	20994063	20993117	20993191	20993968	20994063	38,29	321,332	94,83	268,390	926	149	4.07081e-08	5.08429e-07	0.019,0.014	0.053,0.033	-0.026
4507	ENSG00000165792	METTL17	chr14	+	20994793	20995233	20994793	20994901	20995164	20995233	56,70	459,444	162,105	380,433	412	149	2.4821e-08	3.21643e-07	0.042,0.054	0.134,0.081	-0.06
4508	ENSG00000165792	METTL17	chr14	+	20995900	20996292	20995900	20995951	20996208	20996292	22,14	575,611	91,43	617,568	406	149	1.15444e-10	2.27058e-09	0.014,0.008	0.051,0.027	-0.028
4532	ENSG00000106263	EIF3B	chr7	+	2379393	2380740	2379393	2379511	2380203	2380740	98,113	1170,1216	427,287	1090,1044	841	149	0	0	0.015,0.016	0.065,0.046	-0.04
4533	ENSG00000106263	EIF3B	chr7	+	2379393	2380740	2379393	2379511	2380278	2380740	696,740	1202,1363	1026,853	1226,1007	916	149	0.000220652	0.001235	0.086,0.081	0.12,0.121	-0.037
4543	ENSG00000164631	ZNF12	chr7	-	6688432	6692703	6688432	6692487	6692601	6692703	64,60	12,4	96,285	3,5	263	149	9.88056e-05	0.00061068	0.751,0.895	0.948,0.97	-0.136
4551	ENSG00000214021	TTLL3	chr3	+	9817644	9818920	9817644	9817759	9818821	9818920	36,19	14,2	61,76	4,1	1211	149	0.0017698	0.00767949	0.24,0.539	0.652,0.903	-0.388
4560	ENSG00000115677	HDLBP	chr2	-	241268953	241269295	241268953	241269105	241269200	241269295	40,37	23,28	49,64	4,17	244	149	0.000182556	0.00104258	0.515,0.447	0.882,0.697	-0.308
4573	ENSG00000001631	KRIT1	chr7	-	92235402	92236542	92235402	92235646	92236412	92236542	43,26	155,129	78,50	62,153	915	149	3.03223e-05	0.000209224	0.043,0.032	0.17,0.051	-0.073
4589	ENSG00000104915	STX10	chr19	-	13144061	13144671	13144061	13144486	13144576	13144671	6,24	383,389	49,29	352,300	239	149	1.0022e-06	9.15019e-06	0.01,0.037	0.08,0.057	-0.045
4611	ENSG00000122515	ZMIZ2	chr7	+	44761448	44761905	44761448	44761593	44761694	44761905	14,31	534,677	58,37	205,554	250	149	6.09345e-09	9.1926e-08	0.015,0.027	0.144,0.038	-0.07
4620	ENSG00000136205	TNS3	chr7	-	47275153	47280190	47275153	47278220	47280163	47280190	6,17	316,328	96,80	85,562	2092	149	2.47742e-09	4.01057e-08	0.001,0.004	0.074,0.01	-0.039
4626	ENSG00000164054	SHISA5	chr3	-	48467875	48469573	48467875	48468217	48469360	48469573	3747,4080	29,37	2815,3352	7,13	1292	149	0.000127244	0.000764733	0.937,0.927	0.979,0.967	-0.041
4654	ENSG00000130305	NSUN5	chr7	-	73303229	73303740	73303229	73303529	73303599	73303740	20,36	190,195	58,56	283,199	219	149	0.0114301	0.0393984	0.067,0.112	0.122,0.161	-0.052
4663	ENSG00000106077	ABHD11	chr7	-	73737220	73737735	73737220	73737391	73737561	73737735	44,55	322,370	69,81	308,291	319	149	0.00105209	0.0048758	0.06,0.065	0.095,0.115	-0.043
4666	ENSG00000223705	NSUN5P1	chr7	+	75415591	75416191	75415591	75415778	75415980	75416191	15,25	5,15	73,41	5,1	351	149	1.93948e-06	1.66938e-05	0.56,0.414	0.861,0.946	-0.416
4681	ENSG00000176454	LPCAT4	chr15	-	34359588	34360209	34359588	34359745	34360110	34360209	21,18	53,88	89,51	84,73	514	149	3.53719e-07	3.57886e-06	0.103,0.056	0.235,0.168	-0.122
4684	ENSG00000127980	PEX1	chr7	-	92492952	92494396	92492952	92493129	92494292	92494396	25,12	82,112	50,60	56,80	1312	149	3.81367e-10	6.83053e-09	0.033,0.012	0.092,0.078	-0.062
4687	ENSG00000234545	FAM133B	chr7	-	92577654	92578182	92577654	92577717	92578149	92578182	18,14	500,382	179,97	527,333	581	149	0	0	0.009,0.009	0.08,0.07	-0.066
4691	ENSG00000198556	ZNF789	chr7	+	99478273	99482326	99478273	99478356	99479660	99482326	9,19	6,16	95,113	6,18	1453	149	3.41345e-06	2.78434e-05	0.133,0.109	0.619,0.392	-0.385
4701	ENSG00000168090	COPS6	chr7	+	100090591	100091152	100090591	100090654	100091037	100091152	16,10	12,22	45,22	8,9	532	149	0.000409548	0.00212028	0.272,0.113	0.612,0.406	-0.317
4745	ENSG00000145191	EIF2B5	chr3	+	184136611	184137805	184136611	184136736	184137619	184137805	134,85	465,506	157,97	135,535	1032	149	0.000186661	0.00106313	0.04,0.024	0.144,0.026	-0.053
4751	ENSG00000145191	EIF2B5	chr3	+	184143051	184143565	184143051	184143142	184143441	184143565	44,60	592,634	164,88	544,564	448	149	4.27983e-10	7.60076e-09	0.024,0.031	0.091,0.049	-0.043
4753	ENSG00000145191	EIF2B5	chr3	+	184143051	184144224	184143051	184143142	184144098	184144224	107,97	4,10	307,177	1,1	1105	149	1.25505e-06	1.12155e-05	0.783,0.567	0.976,0.96	-0.293
4754	ENSG00000145191	EIF2B5	chr3	+	184143051	184144224	184143051	184143565	184144098	184144224	60,37	516,494	149,93	561,468	682	149	2.23399e-08	2.9476e-07	0.025,0.016	0.055,0.042	-0.028
4760	ENSG00000088038	CNOT3	chr19	+	54153714	54155680	54153714	54153840	54155308	54155680	71,67	379,402	203,197	672,420	1617	149	2.99491e-07	3.09719e-06	0.017,0.015	0.027,0.041	-0.018
4764	ENSG00000123191	ATP7B	chr13	-	51973934	51975168	51973934	51974084	51974417	51975168	89,113	0,0	21,96	0,5	482	149	0.00810689	0.0291391	1.0,1.0	1.0,0.856	0.072
4784	ENSG00000213983	AP1G2	chr14	-	23561961	23562415	23561961	23562066	23562287	23562415	23,29	66,84	55,44	60,81	370	149	0.00255934	0.010634	0.123,0.122	0.27,0.179	-0.102
4785	ENSG00000213983	AP1G2	chr14	-	23562503	23563638	23562503	23562593	23563379	23563638	35,29	66,51	105,60	53,58	935	149	2.34086e-05	0.000165592	0.078,0.083	0.24,0.142	-0.111
4793	ENSG00000197694	SPTAN1	chr9	+	128598962	128600115	128598962	128598986	128600079	128600115	25,24	265,337	90,60	140,504	1242	149	2.63679e-09	4.21987e-08	0.011,0.008	0.072,0.014	-0.033
4795	ENSG00000134905	CARS2	chr13	-	110645966	110647239	110645966	110646090	110647100	110647239	47,35	411,447	164,122	380,347	1159	149	0	0	0.014,0.01	0.053,0.043	-0.036
4821	ENSG00000123066	MED13L	chr12	-	115980749	115982603	115980749	115980938	115982383	115982603	30,10	33,30	41,40	13,52	1594	149	0.0137926	0.0459766	0.078,0.03	0.228,0.067	-0.094
4844	ENSG00000198198	SZT2	chr1	+	43448611	43450171	43448611	43448728	43450102	43450171	9,14	12,11	89,81	13,14	1523	149	2.04205e-07	2.15955e-06	0.068,0.111	0.401,0.361	-0.291
4848	ENSG00000197448	GSTK1	chr7	+	143264547	143265092	143264547	143264676	143264991	143265092	48,40	1025,1065	154,129	654,845	464	149	0	0	0.015,0.012	0.07,0.047	-0.045
4849	ENSG00000197448	GSTK1	chr7	+	143264991	143265296	143264991	143265092	143265260	143265296	73,98	914,839	157,147	598,680	317	149	3.02885e-10	5.47143e-09	0.036,0.052	0.11,0.092	-0.057
4851	ENSG00000106144	CASP2	chr7	+	143300203	143303933	143300203	143300294	143303783	143303933	26,11	105,137	116,114	59,134	3638	149	0	0	0.01,0.003	0.075,0.034	-0.048
4852	ENSG00000171863	RPS7	chr2	+	3575324	3575684	3575324	3575448	3575591	3575684	7,18	184,169	26,26	145,116	292	149	8.34237e-05	0.000521739	0.019,0.052	0.084,0.103	-0.058
4874	ENSG00000164896	FASTK	chr7	-	151076912	151077236	151076912	151077027	151077100	151077236	32,30	218,203	99,49	295,197	222	149	0.000181368	0.0010372	0.09,0.09	0.184,0.143	-0.073
4875	ENSG00000164896	FASTK	chr7	-	151077100	151077401	151077100	151077236	151077309	151077401	92,115	415,406	269,92	450,327	222	149	0.00629261	0.0233765	0.13,0.16	0.286,0.159	-0.077
4876	ENSG00000164896	FASTK	chr7	-	151077309	151077780	151077309	151077401	151077620	151077780	44,33	450,457	125,49	389,371	368	149	2.4498e-08	3.19233e-07	0.038,0.028	0.115,0.051	-0.05
4877	ENSG00000164896	FASTK	chr7	-	151076912	151078092	151076912	151077780	151077878	151078092	26,19	535,534	48,32	522,434	247	149	0.00116365	0.00530066	0.028,0.021	0.053,0.043	-0.024
4891	ENSG00000234741	GAS5	chr1	-	173863900	173864304	173863900	173864075	173864256	173864304	223,166	1022,922	1562,792	2491,1388	330	149	0	0	0.09,0.075	0.221,0.205	-0.131
4892	ENSG00000234741	GAS5	chr1	-	173864256	173864506	173864256	173864304	173864483	173864506	526,379	890,822	2809,1609	1962,1096	328	149	0	0	0.212,0.173	0.394,0.4	-0.205
4893	ENSG00000234741	GAS5	chr1	-	173864256	173864704	173864256	173864304	173864674	173864704	1225,992	111,107	4443,2978	174,113	519	149	1.01984e-11	2.42514e-10	0.76,0.727	0.88,0.883	-0.138
4895	ENSG00000234741	GAS5	chr1	-	173864256	173865282	173864256	173864304	173865228	173865282	1727,1490	0,15	5744,4147	0,0	1073	149	0.00181122	0.00782695	1.0,0.932	1.0,1.0	-0.034
4898	ENSG00000234741	GAS5	chr1	-	173865228	173865547	173865228	173865282	173865509	173865547	402,312	535,493	1147,1075	777,448	376	149	6.42585e-10	1.11302e-08	0.229,0.201	0.369,0.487	-0.213
4899	ENSG00000234741	GAS5	chr1	-	173865856	173866206	173865856	173865894	173866176	173866206	90,84	943,923	629,708	1839,1239	431	149	0	0	0.032,0.031	0.106,0.165	-0.104
4900	ENSG00000234741	GAS5	chr1	-	173866527	173866796	173866527	173866567	173866760	173866796	231,155	782,751	628,691	1491,1019	342	149	1.63573e-09	2.68938e-08	0.114,0.083	0.155,0.228	-0.093
4914	ENSG00000005302	MSL3	chrX	+	11763779	11765729	11763779	11763938	11765466	11765729	27,15	521,403	79,45	174,315	1677	149	4.55955e-08	5.61145e-07	0.005,0.003	0.039,0.013	-0.022
4915	ENSG00000005302	MSL3	chrX	+	11763779	11765729	11763779	11763938	11765469	11765729	31,16	9,2	79,46	0,4	1680	149	0.00537977	0.0204548	0.234,0.415	1.0,0.505	-0.428
4916	ENSG00000005302	MSL3	chrX	+	11763779	11765729	11763779	11763938	11765521	11765729	143,102	14,4	123,109	0,2	1732	149	0.000125255	0.000756381	0.468,0.687	1.0,0.824	-0.334
4917	ENSG00000005302	MSL3	chrX	+	11763779	11768682	11763779	11765729	11768572	11768682	119,144	262,264	290,321	124,213	2992	149	0	0	0.022,0.026	0.104,0.07	-0.063
4924	ENSG00000149600	COMMD7	chr20	-	32702702	32704071	32702702	32703458	32704022	32704071	12,9	315,256	17,21	143,203	713	149	0.000779565	0.00374138	0.008,0.007	0.024,0.021	-0.015
4933	ENSG00000196998	WDR45	chrX	-	49076644	49077911	49076644	49076750	49077836	49077911	73,37	71,69	203,113	39,71	1235	149	2.53806e-05	0.00017864	0.11,0.061	0.386,0.161	-0.188
4934	ENSG00000196998	WDR45	chrX	-	49076644	49077911	49076644	49076753	49077836	49077911	73,37	21,14	203,113	13,6	1232	149	5.02219e-08	6.16279e-07	0.296,0.242	0.654,0.695	-0.405
4935	ENSG00000196998	WDR45	chrX	-	49100581	49101144	49100581	49100677	49101049	49101144	29,37	5,2	35,47	0,0	521	149	2.8349e-05	0.000198207	0.624,0.841	1.0,1.0	-0.268
4942	ENSG00000178761	FAM219B	chr15	-	74899991	74902786	74899991	74900137	74902603	74902786	751,765	11,2	1468,1359	0,3	2615	149	0.000110571	0.000681396	0.796,0.956	1.0,0.963	-0.106
4973	ENSG00000094631	HDAC6	chrX	+	48814961	48815490	48814961	48815051	48815383	48815490	19,32	47,52	61,31	11,38	481	149	0.0100886	0.0352974	0.111,0.16	0.632,0.202	-0.282
4977	ENSG00000102103	PQBP1	chrX	+	48902232	48902795	48902232	48902517	48902731	48902795	32,30	1571,1510	107,42	2054,1299	363	149	0.000114541	0.000702776	0.008,0.008	0.021,0.013	-0.009
4979	ENSG00000215021	PHB2	chr12	-	6967675	6968021	6967675	6967779	6967891	6968021	67,43	4896,4682	176,94	3845,3913	261	149	5.81713e-08	7.07639e-07	0.008,0.005	0.025,0.014	-0.013
5037	ENSG00000177042	TMEM80	chr11	+	698868	700235	698868	698888	700141	700235	19,28	35,37	84,114	23,15	1402	149	4.18535e-11	8.85234e-10	0.055,0.074	0.28,0.447	-0.299
5041	ENSG00000147140	NONO	chrX	+	71297835	71298508	71297835	71297938	71298468	71298508	294,364	5425,5944	714,528	3742,4702	679	149	1.11022e-16	4.45041e-15	0.012,0.013	0.04,0.024	-0.019
5042	ENSG00000228106	AL392172.1	chr1	+	222836995	222837384	222836995	222837066	222837218	222837384	89,125	16,17	115,80	6,2	301	149	0.000188742	0.00107354	0.734,0.784	0.905,0.952	-0.169
5046	ENSG00000085224	ATRX	chrX	-	77520787	77522388	77520787	77520916	77522262	77522388	15,28	3,13	89,55	0,0	1495	149	5.25913e-13	1.42811e-11	0.333,0.177	1.0,1.0	-0.745
5061	ENSG00000109736	MFSD10	chr4	-	2931374	2931936	2931374	2931465	2931824	2931936	5,18	9,18	40,33	15,8	508	149	0.000455233	0.00231971	0.14,0.227	0.439,0.547	-0.309
5063	ENSG00000109736	MFSD10	chr4	-	2932599	2933209	2932599	2932758	2933105	2933209	34,34	264,270	80,37	126,207	496	149	2.92992e-06	2.4228e-05	0.037,0.036	0.16,0.051	-0.069
5068	ENSG00000188917	TRMT2B	chrX	-	101051250	101051733	101051250	101051366	101051643	101051733	18,15	0,0	20,36	1,3	426	149	0.00725435	0.026436	1.0,1.0	0.875,0.808	0.158
5074	ENSG00000133142	TCEAL4	chrX	+	103585858	103586291	103585858	103586107	103586218	103586291	22,20	0,2	68,49	17,8	260	149	0.00105301	0.0048758	1.0,0.851	0.696,0.778	0.189
5085	ENSG00000119760	SUPT7L	chr2	-	27660983	27662281	27660983	27661388	27662178	27662281	100,138	133,172	339,264	70,173	939	149	3.67118e-05	0.000246837	0.107,0.113	0.435,0.195	-0.205
5086	ENSG00000119760	SUPT7L	chr2	-	27660983	27662281	27660983	27661601	27662178	27662281	64,103	15,12	291,206	10,8	726	149	3.53785e-05	0.000239788	0.467,0.638	0.857,0.841	-0.296
5090	ENSG00000072778	ACADVL	chr17	+	7220765	7221058	7220765	7220830	7220923	7221058	33,19	1727,1726	44,36	839,1234	242	149	6.69786e-06	5.22061e-05	0.012,0.007	0.031,0.018	-0.015
5091	ENSG00000072778	ACADVL	chr17	+	7222666	7223237	7222666	7222865	7223132	7223237	593,408	1783,1616	972,382	837,1334	416	149	0.00436326	0.017052	0.106,0.083	0.294,0.093	-0.099
5096	ENSG00000177646	ACAD9	chr3	+	128909343	128910149	128909343	128909421	128910020	128910149	21,6	448,452	61,33	358,351	748	149	2.63437e-08	3.40125e-07	0.009,0.003	0.033,0.018	-0.02
5098	ENSG00000110583	NAA40	chr11	+	63945839	63947003	63945839	63945935	63946724	63947003	23,14	1,0	51,54	4,4	938	149	0.00294426	0.0120783	0.785,1.0	0.669,0.682	0.217
5099	ENSG00000110583	NAA40	chr11	+	63945839	63947003	63945839	63945935	63946950	63947003	35,20	59,55	70,72	28,76	1164	149	2.39872e-05	0.000169116	0.071,0.044	0.242,0.108	-0.117
5103	ENSG00000215301	DDX3X	chrX	+	41337407	41339083	41337407	41337465	41339035	41339083	50,75	1673,1929	164,147	340,1903	1719	149	2.10276e-05	0.000150264	0.003,0.003	0.04,0.007	-0.021
5105	ENSG00000215301	DDX3X	chrX	+	41337407	41339083	41337407	41337465	41339038	41339083	80,121	30,37	173,194	7,29	1722	149	0.0011466	0.00524001	0.187,0.221	0.681,0.367	-0.32
5124	ENSG00000130734	ATG4D	chr19	+	10551896	10552121	10551896	10551975	10552044	10552121	9,16	211,204	26,24	211,192	218	149	0.00542756	0.0205621	0.028,0.051	0.078,0.079	-0.039
5131	ENSG00000147955	SIGMAR1	chr9	-	34636996	34637420	34636996	34637089	34637219	34637420	23,44	724,705	43,41	425,464	279	149	0.000352048	0.00185221	0.017,0.032	0.051,0.045	-0.024
5144	ENSG00000258890	CEP95	chr17	+	64534584	64536748	64534584	64534737	64536601	64536748	30,11	118,151	106,87	235,192	2013	149	5.88271e-08	7.13554e-07	0.018,0.005	0.032,0.032	-0.021
5165	ENSG00000102119	EMD	chrX	+	154379941	154380367	154379941	154380019	154380233	154380367	67,51	1526,1431	100,69	866,1123	363	149	1.44124e-06	1.26908e-05	0.018,0.014	0.045,0.025	-0.019
5177	ENSG00000111364	DDX55	chr12	+	123607431	123607662	123607431	123607523	123607599	123607662	19,18	180,210	38,37	135,227	225	149	0.000497436	0.00250144	0.065,0.054	0.157,0.097	-0.068
5179	ENSG00000111364	DDX55	chr12	+	123607431	123608829	123607431	123607662	123608679	123608829	33,28	225,214	174,128	159,248	1166	149	0	0	0.018,0.016	0.123,0.062	-0.075
5190	ENSG00000205581	HMGN1	chr21	-	39345829	39347292	39345829	39345958	39347246	39347292	58,16	20,11	815,698	20,7	1437	149	0	0	0.231,0.131	0.809,0.912	-0.679
5191	ENSG00000205581	HMGN1	chr21	-	39345145	39348339	39345145	39345274	39348291	39348339	94,40	5174,5061	1607,1464	3829,3717	3166	149	7.0381e-10	1.20912e-08	0.001,0.0	0.019,0.018	-0.018
5194	ENSG00000182196	ARL6IP4	chr12	+	122981128	122981879	122981128	122981299	122981570	122981879	24,22	59,49	63,36	18,26	420	149	3.68183e-06	2.97444e-05	0.126,0.137	0.554,0.329	-0.31
5195	ENSG00000182196	ARL6IP4	chr12	+	122981128	122981879	122981128	122981266	122981594	122981879	77,68	458,466	99,80	300,381	477	149	0.00101102	0.00470206	0.05,0.044	0.093,0.062	-0.03
5196	ENSG00000182196	ARL6IP4	chr12	+	122981128	122981879	122981128	122981299	122981594	122981879	41,38	316,344	70,52	173,225	444	149	3.38741e-07	3.43557e-06	0.042,0.036	0.12,0.072	-0.057
5198	ENSG00000182196	ARL6IP4	chr12	+	122982468	122982908	122982468	122982538	122982619	122982908	79,66	1401,1296	139,125	1339,1014	230	149	3.2008e-07	3.26994e-06	0.035,0.032	0.063,0.074	-0.035
5207	ENSG00000120699	EXOSC8	chr13	+	37002933	37004561	37002933	37003007	37004515	37004561	19,22	893,1067	299,266	747,764	1657	149	0	0	0.002,0.002	0.035,0.03	-0.03
5210	ENSG00000198105	ZNF248	chr10	-	37828764	37833116	37828764	37831312	37833024	37833116	50,44	22,14	175,210	19,36	1861	149	0.000276275	0.00150352	0.154,0.201	0.424,0.318	-0.194
5219	ENSG00000147475	ERLIN2	chr8	+	37744570	37746550	37744570	37744696	37745568	37746550	18,24	59,77	36,72	38,48	1021	149	6.91271e-09	1.02811e-07	0.043,0.044	0.121,0.18	-0.107
5224	ENSG00000142046	TMEM91	chr19	+	41382771	41384083	41382771	41382921	41383873	41384083	17,19	0,0	80,38	4,0	1101	149	0.0126139	0.0427472	1.0,1.0	0.73,1.0	0.135
5232	ENSG00000221914	PPP2R2A	chr8	+	26362683	26363890	26362683	26362848	26363720	26363890	45,22	789,787	192,154	352,907	1021	149	0	0	0.008,0.004	0.074,0.024	-0.043
5247	ENSG00000087088	BAX	chr19	+	48955547	48955833	48955547	48955599	48955686	48955833	66,46	328,383	86,70	297,274	236	149	0.00107457	0.0049564	0.113,0.07	0.155,0.139	-0.056
5271	ENSG00000121022	COPS5	chr8	-	67043081	67045960	67043081	67043317	67045811	67045960	13,25	907,901	243,209	893,671	2643	149	3.73259e-05	0.000250566	0.001,0.002	0.015,0.017	-0.015
5272	ENSG00000271853	AL162258.1	chr1	-	153632033	153632240	153632033	153632063	153632154	153632240	48,45	0,0	58,41	9,7	240	149	4.13531e-07	4.0858e-06	1.0,1.0	0.8,0.784	0.208
5284	ENSG00000198919	DZIP3	chr3	+	108647942	108648962	108647942	108648112	108648917	108648962	15,18	83,116	53,34	62,61	954	149	2.93311e-09	4.6763e-08	0.027,0.024	0.118,0.08	-0.074
5288	ENSG00000133794	ARNTL	chr11	+	13378336	13381254	13378336	13378445	13381160	13381254	11,12	121,103	90,60	84,127	2864	149	8.77076e-14	2.63687e-12	0.005,0.006	0.053,0.024	-0.033
5294	ENSG00000213782	DDX47	chr12	+	12823202	12824677	12823202	12823319	12824539	12824677	53,23	13,10	141,84	7,6	1369	149	1.11123e-05	8.39707e-05	0.307,0.2	0.687,0.604	-0.392
5317	ENSG00000104783	KCNN4	chr19	-	43768962	43769560	43768962	43769032	43769441	43769560	56,47	380,338	147,151	450,476	558	149	2.10478e-07	2.21476e-06	0.038,0.036	0.08,0.078	-0.042
5323	ENSG00000140525	FANCI	chr15	+	89281764	89283250	89281764	89281835	89283135	89283250	54,60	207,208	208,176	30,163	1449	149	6.1558e-09	9.25349e-08	0.026,0.029	0.416,0.1	-0.231
5350	ENSG00000104522	TSTA3	chr8	-	143614319	143614697	143614319	143614453	143614623	143614697	44,43	613,543	117,71	475,445	319	149	2.58329e-09	4.16593e-08	0.032,0.036	0.103,0.069	-0.052
5357	ENSG00000182325	FBXL6	chr8	-	144356299	144356713	144356299	144356531	144356599	144356713	19,2	52,49	30,32	65,63	217	149	0.00509257	0.019575	0.201,0.027	0.241,0.259	-0.136
5359	ENSG00000182325	FBXL6	chr8	-	144356989	144357502	144356989	144357121	144357438	144357502	64,29	74,79	115,60	61,58	466	149	0.000615312	0.00304688	0.217,0.105	0.376,0.249	-0.151
5373	ENSG00000147789	ZNF7	chr8	+	144829042	144829604	144829042	144829090	144829444	144829604	13,32	0,0	67,61	2,7	503	149	0.000183481	0.00104644	1.0,1.0	0.908,0.721	0.185
5376	ENSG00000182307	C8orf33	chr8	+	145052466	145052897	145052466	145052497	145052585	145052897	12,19	67,84	15,50	25,53	237	149	1.15848e-06	1.04188e-05	0.101,0.124	0.274,0.372	-0.211
5413	ENSG00000198467	TPM2	chr9	-	35684487	35685139	35684487	35684550	35685063	35685139	130,100	1512,1505	246,132	1634,1089	662	149	1.14285e-05	8.52883e-05	0.019,0.015	0.033,0.027	-0.013
5418	ENSG00000077463	SIRT6	chr19	-	4175027	4175760	4175027	4175151	4175679	4175760	11,13	57,79	81,59	89,76	677	149	1.40595e-10	2.68984e-09	0.041,0.035	0.167,0.146	-0.118
5428	ENSG00000096746	HNRNPH3	chr10	+	68337198	68338687	68337198	68337333	68338502	68338687	50,63	37,45	348,322	92,86	1318	149	1.85522e-07	1.98693e-06	0.133,0.137	0.3,0.297	-0.163
5435	ENSG00000089053	ANAPC5	chr12	-	121345838	121347005	121345838	121346031	121346895	121347005	47,51	1563,1286	138,93	348,1092	1013	149	4.4631e-14	1.39149e-12	0.004,0.006	0.055,0.012	-0.029
5438	ENSG00000128567	PODXL	chr7	-	131508950	131509585	131508950	131509028	131509364	131509585	99,123	2882,3254	158,217	384,3121	485	149	0	0	0.01,0.011	0.112,0.021	-0.056
5452	ENSG00000135018	UBQLN1	chr9	-	83666349	83669327	83666349	83666433	83669184	83669327	94,97	1461,1412	284,276	465,1128	2900	149	1.05953e-08	1.49071e-07	0.003,0.004	0.03,0.012	-0.017
5454	ENSG00000167272	POP5	chr12	-	120579513	120579923	120579513	120579597	120579773	120579923	13,20	357,389	43,39	326,371	325	149	1.12907e-05	8.47106e-05	0.016,0.023	0.057,0.046	-0.032
5455	ENSG00000147162	OGT	chrX	+	71544566	71548023	71544566	71544635	71547906	71548023	1648,1579	200,311	4640,5055	43,280	3420	149	2.01812e-05	0.000144954	0.264,0.181	0.825,0.44	-0.41
5464	ENSG00000165233	CARD19	chr9	+	93110567	93112289	93110567	93110721	93112217	93112289	65,58	69,69	173,172	63,61	1645	149	1.23922e-09	2.06161e-08	0.079,0.071	0.199,0.203	-0.126
5468	ENSG00000106397	PLOD3	chr7	-	101211845	101212374	101211845	101211950	101212252	101212374	17,9	789,717	47,31	326,561	451	149	1.10658e-09	1.85561e-08	0.007,0.004	0.045,0.018	-0.026
5482	ENSG00000137497	NUMA1	chr11	-	72007188	72008845	72007188	72007435	72008687	72008845	55,72	108,131	354,204	161,161	1401	149	2.03348e-12	5.21886e-11	0.051,0.055	0.19,0.119	-0.102
5518	ENSG00000148334	PTGES2	chr9	-	128122361	128123134	128122361	128122479	128122933	128123134	49,50	599,683	119,66	463,537	603	149	1.07004e-07	1.19464e-06	0.02,0.018	0.06,0.029	-0.025
5532	ENSG00000141551	CSNK1D	chr17	-	82245975	82249014	82245975	82246039	82248874	82249014	62,103	378,388	351,279	512,559	2984	149	4.43312e-13	1.21162e-11	0.008,0.013	0.033,0.024	-0.018
5533	ENSG00000130714	POMT1	chr9	+	131509902	131510415	131509902	131509996	131510259	131510415	17,7	60,115	55,25	39,74	412	149	7.81428e-06	6.00188e-05	0.093,0.022	0.338,0.109	-0.166
5550	ENSG00000159069	FBXW5	chr9	-	136942045	136942695	136942045	136942466	136942546	136942695	30,12	486,484	88,55	221,401	229	149	1.24456e-13	3.66318e-12	0.039,0.016	0.206,0.082	-0.116
5551	ENSG00000159069	FBXW5	chr9	-	136942546	136942943	136942546	136942695	136942768	136942943	41,56	412,435	79,76	209,381	222	149	2.01131e-06	1.72415e-05	0.063,0.08	0.202,0.118	-0.088
5564	ENSG00000165802	NSMF	chr9	-	137452735	137453180	137452735	137452819	137453055	137453180	15,9	782,753	55,30	423,928	385	149	9.74665e-08	1.1095e-06	0.007,0.005	0.048,0.012	-0.024
5566	ENSG00000165802	NSMF	chr9	-	137452735	137453820	137452735	137453180	137453730	137453820	20,13	490,586	31,40	311,577	699	149	0.00316418	0.0128677	0.009,0.005	0.021,0.015	-0.011
5570	ENSG00000197070	ARRDC1	chr9	+	137612895	137613510	137612895	137613006	137613412	137613510	48,40	16,25	81,110	20,19	555	149	0.00921199	0.0325826	0.446,0.3	0.521,0.609	-0.192
5572	ENSG00000197070	ARRDC1	chr9	+	137612895	137613510	137612895	137613006	137613459	137613510	56,45	127,170	90,122	153,180	602	149	0.000335182	0.00178129	0.098,0.061	0.127,0.144	-0.056
5583	ENSG00000174775	HRAS	chr11	-	532241	532755	532241	532522	532630	532755	95,128	520,498	154,138	515,362	257	149	0.00235552	0.00990145	0.096,0.13	0.148,0.181	-0.051
5590	ENSG00000177697	CD151	chr11	+	836250	836843	836250	836442	836768	836843	22,13	1139,1090	51,33	603,790	475	149	0.000117282	0.000717497	0.006,0.004	0.026,0.013	-0.014
5600	ENSG00000110619	CARS	chr11	-	3001969	3002600	3001969	3002053	3002540	3002600	46,42	388,437	106,64	352,366	636	149	3.45865e-06	2.81576e-05	0.027,0.022	0.066,0.039	-0.028
5612	ENSG00000130935	NOL11	chr17	+	67738121	67739010	67738121	67738355	67738931	67739010	10,13	1602,1459	88,72	1096,1220	725	149	0.0144009	0.0477272	0.001,0.002	0.016,0.012	-0.013
5624	ENSG00000166333	ILK	chr11	+	6608693	6608967	6608693	6608790	6608883	6608967	22,25	852,882	18,41	310,787	242	149	0.00230109	0.00969497	0.016,0.017	0.035,0.031	-0.017
5625	ENSG00000166333	ILK	chr11	+	6608693	6609156	6608693	6608967	6609070	6609156	22,20	683,707	25,35	293,626	252	149	0.000589218	0.00293493	0.019,0.016	0.048,0.032	-0.022
5633	ENSG00000166340	TPP1	chr11	-	6617625	6618915	6617625	6617776	6618775	6618915	19,8	290,389	23,19	59,233	1148	149	0.00374481	0.0148138	0.008,0.003	0.048,0.01	-0.024
5639	ENSG00000166387	PPFIBP2	chr11	+	7653023	7653756	7653023	7653200	7653501	7653756	58,53	8,1	74,83	0,0	450	149	3.64651e-05	0.000245642	0.706,0.946	1.0,1.0	-0.174
5644	ENSG00000166471	TMEM41B	chr11	-	9280653	9283593	9280653	9281041	9283370	9283593	3488,3233	5,13	2925,3508	24,19	2478	149	0.0009205	0.00432409	0.977,0.937	0.88,0.917	0.058
5682	ENSG00000117751	PPP1R8	chr1	+	27850092	27851676	27850092	27850414	27851539	27851676	1034,1158	2,2	2975,2744	19,10	1274	149	0.0069563	0.0254601	0.984,0.985	0.948,0.97	0.025
5688	ENSG00000007372	PAX6	chr11	-	31800690	31801776	31800690	31800856	31801761	31801776	49,61	5,0	80,96	0,1	1054	149	0.00561894	0.0211805	0.581,1.0	1.0,0.931	-0.175
5710	ENSG00000149091	DGKZ	chr11	+	46378456	46379111	46378456	46378500	46378990	46379111	18,16	253,278	57,32	249,223	639	149	1.41169e-06	1.24566e-05	0.016,0.013	0.051,0.032	-0.027
5722	ENSG00000122952	ZWINT	chr10	-	56359686	56360383	56359686	56359853	56360017	56360383	32,34	1100,1042	71,48	638,747	313	149	2.08302e-08	2.7745e-07	0.014,0.015	0.05,0.03	-0.026
5723	ENSG00000122952	ZWINT	chr10	-	56360017	56360383	56360017	56360141	56360292	56360383	38,19	871,895	84,48	522,607	300	149	3.2746e-12	8.20405e-11	0.021,0.01	0.074,0.038	-0.04
5729	ENSG00000152556	PFKM	chr12	+	48134942	48135383	48134942	48135038	48135290	48135383	33,38	482,461	50,71	122,465	401	149	1.55007e-08	2.10459e-07	0.025,0.03	0.132,0.054	-0.066
5735	ENSG00000187531	SIRT7	chr17	-	81914293	81915512	81914293	81914702	81915439	81915512	20,26	36,35	110,82	62,75	886	149	0.000943741	0.00442152	0.085,0.111	0.23,0.155	-0.095
5739	ENSG00000079134	THOC1	chr18	-	225088	225403	225088	225139	225336	225403	18,20	395,381	107,54	306,396	346	149	2.88658e-14	9.13505e-13	0.019,0.022	0.131,0.055	-0.073
5753	ENSG00000062822	POLD1	chr19	+	50415723	50416528	50415723	50415826	50416395	50416528	25,59	106,105	112,68	162,99	718	149	0.0025146	0.0104955	0.047,0.104	0.125,0.125	-0.05
5764	ENSG00000221968	FADS3	chr11	-	61876358	61876963	61876358	61876455	61876865	61876963	50,24	123,89	67,38	45,75	559	149	0.000716752	0.00349168	0.098,0.067	0.284,0.119	-0.119
5768	ENSG00000172932	ANKRD13D	chr11	+	67299057	67299611	67299057	67299124	67299529	67299611	16,13	34,34	73,61	78,52	554	149	0.000459359	0.00233226	0.112,0.093	0.201,0.24	-0.118
5773	ENSG00000162231	NXF1	chr11	-	62798538	62800486	62798538	62798575	62800376	62800486	134,148	476,518	625,407	479,539	1950	149	0	0	0.021,0.021	0.091,0.055	-0.052
5775	ENSG00000255717	SNHG1	chr11	-	62853800	62854064	62853800	62853833	62854017	62854064	88,82	173,222	475,348	630,489	333	149	0.000167376	0.000969034	0.185,0.142	0.252,0.242	-0.084
5777	ENSG00000255717	SNHG1	chr11	-	62854887	62855216	62854887	62854938	62855132	62855216	58,36	98,119	226,238	387,295	343	149	0.00915235	0.0324261	0.205,0.116	0.202,0.26	-0.071
5779	ENSG00000102317	RBM3	chrX	+	48575560	48576083	48575560	48575667	48575921	48576083	94,107	9,10	275,201	9,9	403	149	0.0121598	0.0413081	0.794,0.798	0.919,0.892	-0.109
5782	ENSG00000167770	OTUB1	chr11	+	63996529	63996941	63996529	63996648	63996856	63996941	27,39	845,837	93,51	577,700	357	149	3.07468e-09	4.88352e-08	0.013,0.019	0.063,0.03	-0.03
5789	ENSG00000149761	NUDT22	chr11	+	64226289	64227132	64226289	64226427	64226634	64227132	33,32	83,58	27,56	30,68	356	149	0.00924262	0.0326635	0.143,0.188	0.274,0.256	-0.1
5798	ENSG00000144354	CDCA7	chr2	+	173363817	173364989	173363817	173363895	173364794	173364989	140,115	787,820	411,382	405,1075	1048	149	0	0	0.025,0.02	0.126,0.048	-0.065
5803	ENSG00000133895	MEN1	chr11	-	64805634	64806368	64805634	64805770	64806231	64806368	11,23	288,321	53,38	188,303	610	149	3.43112e-08	4.32383e-07	0.009,0.017	0.064,0.03	-0.034
5811	ENSG00000162300	ZFPL1	chr11	+	65085114	65086608	65085114	65085226	65086414	65086608	26,16	192,192	54,75	157,205	1337	149	1.01708e-08	1.44625e-07	0.015,0.009	0.037,0.039	-0.026
5834	ENSG00000101158	NELFCD	chr20	+	58988913	58989640	58988913	58989021	58989487	58989640	20,45	790,865	52,36	262,635	615	149	1.81656e-06	1.57323e-05	0.006,0.012	0.046,0.014	-0.021
5837	ENSG00000101158	NELFCD	chr20	+	58993623	58994239	58993623	58993764	58994109	58994239	65,67	885,879	196,130	617,695	494	149	2.22045e-16	8.73445e-15	0.022,0.022	0.087,0.053	-0.048
5843	ENSG00000173992	CCS	chr11	+	66599115	66599636	66599115	66599253	66599458	66599636	14,18	80,65	86,42	72,76	354	149	1.71189e-06	1.48871e-05	0.069,0.104	0.335,0.189	-0.176
5844	ENSG00000120896	SORBS3	chr8	+	22565825	22566484	22565825	22565872	22566344	22566484	23,33	117,130	28,40	60,108	621	149	0.0108045	0.0373061	0.045,0.057	0.101,0.082	-0.04
5847	ENSG00000084207	GSTP1	chr11	+	67584133	67585241	67584133	67584169	67585137	67585241	35,21	9,3	136,91	3,1	1117	149	3.24332e-06	2.66104e-05	0.342,0.483	0.858,0.924	-0.479
5870	ENSG00000137504	CREBZF	chr11	-	85660334	85661749	85660334	85660597	85661636	85661749	107,137	7,1	828,809	8,0	1188	149	0.00476982	0.0184863	0.657,0.945	0.928,1.0	-0.163
5882	ENSG00000009830	POMT2	chr14	-	77278728	77279928	77278728	77278869	77279822	77279928	17,11	60,63	90,29	44,32	1102	149	1.15912e-11	2.7104e-10	0.037,0.023	0.217,0.109	-0.133
5903	ENSG00000204356	NELFE	chr6	-	31954554	31955096	31954554	31954877	31955058	31955096	61,51	143,137	59,54	74,87	330	149	0.00369735	0.014709	0.161,0.144	0.265,0.219	-0.089
5936	ENSG00000150433	TMEM218	chr11	-	125102131	125102809	125102131	125102317	125102636	125102809	11,21	14,10	26,21	6,5	468	149	0.009671	0.033921	0.2,0.401	0.58,0.572	-0.275
5946	ENSG00000151498	ACAD8	chr11	+	134259607	134261179	134259607	134259745	134261043	134261179	23,25	119,139	206,140	57,109	1447	149	0	0	0.02,0.018	0.271,0.117	-0.175
5947	ENSG00000129255	MPDU1	chr17	+	7586691	7586961	7586691	7586777	7586898	7586961	11,14	992,885	28,17	615,576	270	149	0.000849218	0.00403427	0.006,0.009	0.025,0.016	-0.013
5948	ENSG00000129255	MPDU1	chr17	+	7586691	7587271	7586691	7586838	7587160	7587271	37,38	29,29	59,45	20,10	471	149	0.000737911	0.00357819	0.288,0.293	0.483,0.587	-0.244
5949	ENSG00000129255	MPDU1	chr17	+	7586898	7587271	7586898	7587017	7587160	7587271	29,35	869,809	50,42	606,536	292	149	0.000116691	0.000714923	0.017,0.022	0.04,0.038	-0.019
5952	ENSG00000107937	GTPBP4	chr10	+	996105	997308	996105	996242	997207	997308	31,16	656,719	78,41	241,642	1114	149	1.37946e-05	0.000101862	0.006,0.003	0.041,0.008	-0.02
5959	ENSG00000139620	KANSL2	chr12	-	48681381	48682225	48681381	48681641	48682186	48682225	14,10	1,0	13,3	8,18	694	149	7.90825e-08	9.19498e-07	0.75,1.0	0.259,0.035	0.728
5978	ENSG00000196531	NACA	chr12	-	56712439	56712908	56712439	56712552	56712785	56712908	48,47	2978,2775	176,81	3038,2166	382	149	5.70966e-07	5.46181e-06	0.006,0.007	0.022,0.014	-0.011
5992	ENSG00000090621	PABPC4	chr1	-	39560815	39562203	39560815	39561122	39562072	39562203	24,31	6,11	408,158	8,0	1099	149	7.85505e-12	1.88925e-10	0.352,0.276	0.874,1.0	-0.623
6026	ENSG00000142920	AZIN2	chr1	+	33117901	33120530	33117901	33118116	33120043	33120530	9,16	17,11	53,44	29,18	2076	149	0.00680334	0.0250308	0.037,0.095	0.116,0.149	-0.067
6037	ENSG00000148688	RPP30	chr10	+	90894774	90895483	90894774	90894891	90895453	90895483	18,15	328,340	26,25	278,239	711	149	0.005626	0.0211805	0.011,0.009	0.019,0.021	-0.01
6053	ENSG00000023191	RNH1	chr11	-	499014	499999	499014	499185	499828	499999	31,27	313,391	66,55	205,301	792	149	2.48358e-08	3.21643e-07	0.018,0.013	0.057,0.033	-0.029
6064	ENSG00000151923	TIAL1	chr10	-	119576610	119577203	119576610	119576750	119577079	119577203	77,66	924,896	271,114	1133,1241	478	149	1.0593e-06	9.60905e-06	0.025,0.022	0.069,0.028	-0.025
6075	ENSG00000148824	MTG1	chr10	+	133401528	133402245	133401528	133401590	133402148	133402245	62,61	255,233	165,113	121,199	707	149	1.67605e-10	3.17771e-09	0.049,0.052	0.223,0.107	-0.115
6087	ENSG00000125967	NECAB3	chr20	-	33659884	33660395	33659884	33660003	33660258	33660395	36,11	49,21	90,43	34,32	404	149	0.00044282	0.00227019	0.213,0.162	0.494,0.331	-0.225
6089	ENSG00000125967	NECAB3	chr20	-	33659884	33660395	33659884	33660058	33660258	33660395	34,9	2,2	86,34	1,0	349	149	0.0132258	0.0444628	0.879,0.658	0.973,1.0	-0.218
6101	ENSG00000149100	EIF3M	chr11	+	32593865	32595013	32593865	32593949	32594913	32595013	36,15	7807,7391	751,597	6204,5772	1113	149	0.000216379	0.00121432	0.001,0.0	0.016,0.014	-0.014
6131	ENSG00000166012	TAF1D	chr11	-	93730676	93731216	93730676	93730712	93731149	93731216	136,89	698,643	784,380	1488,884	586	149	1.11022e-16	4.45041e-15	0.047,0.034	0.118,0.099	-0.068
6132	ENSG00000166012	TAF1D	chr11	-	93736693	93737239	93736693	93736751	93737063	93737239	53,45	279,277	275,248	610,380	461	149	2.38143e-13	6.63803e-12	0.058,0.05	0.127,0.174	-0.096
6157	ENSG00000110888	CAPRIN2	chr12	-	30714958	30716676	30714958	30715081	30716507	30716676	411,407	93,85	2243,1811	101,112	1575	149	0	0	0.295,0.312	0.678,0.605	-0.338
6158	ENSG00000110888	CAPRIN2	chr12	-	30714958	30716676	30714958	30715141	30716507	30716676	255,226	205,250	1924,1530	253,334	1515	149	0	0	0.109,0.082	0.428,0.311	-0.274
6159	ENSG00000110888	CAPRIN2	chr12	-	30714958	30716676	30714958	30715144	30716507	30716676	255,226	142,222	1923,1529	191,239	1512	149	0	0	0.15,0.091	0.498,0.387	-0.322
6160	ENSG00000110888	CAPRIN2	chr12	-	30719078	30720915	30719078	30719225	30720810	30720915	207,181	171,178	531,613	192,157	1734	149	4.10783e-15	1.4172e-13	0.094,0.08	0.192,0.251	-0.135
6163	ENSG00000137955	RABGGTB	chr1	+	75789951	75790274	75789951	75790057	75790151	75790274	82,62	53,42	287,194	61,58	243	149	8.85084e-07	8.1868e-06	0.487,0.475	0.743,0.672	-0.227
6166	ENSG00000278311	GGNBP2	chr17	+	36577982	36579419	36577982	36578186	36579244	36579419	24,29	151,143	59,48	144,204	1207	149	0.0080542	0.0289993	0.019,0.024	0.048,0.028	-0.017
6182	ENSG00000135451	TROAP	chr12	+	49330144	49331407	49330144	49330573	49331213	49331407	212,273	0,1	955,534	12,10	789	149	0.000427074	0.0021975	1.0,0.981	0.938,0.91	0.067
6193	ENSG00000089916	GPATCH2L	chr14	+	76173545	76176690	76173545	76173625	76176622	76176690	39,21	69,70	83,166	63,120	3146	149	1.08855e-08	1.51957e-07	0.026,0.014	0.059,0.061	-0.04
6195	ENSG00000123349	PFDN5	chr12	+	53295838	53296275	53295838	53295941	53296243	53296275	129,150	3544,3014	330,235	2944,2246	451	149	8.54872e-14	2.5886e-12	0.012,0.016	0.036,0.033	-0.021
6196	ENSG00000123349	PFDN5	chr12	+	53295838	53296467	53295838	53295941	53296429	53296467	99,122	7,7	256,204	3,2	637	149	0.000208191	0.00117149	0.768,0.803	0.952,0.96	-0.17
6197	ENSG00000123349	PFDN5	chr12	+	53296429	53297924	53296429	53296467	53297849	53297924	53,39	6,8	304,215	4,2	1531	149	9.63972e-08	1.10555e-06	0.462,0.322	0.881,0.913	-0.505
6198	ENSG00000123349	PFDN5	chr12	+	53296429	53297924	53296429	53296551	53297849	53297924	46,34	13,14	300,203	13,5	1447	149	5.86663e-11	1.21042e-09	0.267,0.2	0.704,0.807	-0.522
6218	ENSG00000165516	KLHDC2	chr14	+	49779594	49779806	49779594	49779675	49779747	49779806	8,15	360,319	44,41	208,298	221	149	1.61129e-11	3.6659e-10	0.015,0.031	0.125,0.085	-0.082
6221	ENSG00000139613	SMARCC2	chr12	-	56180976	56181597	56180976	56181101	56181481	56181597	20,35	254,359	39,37	95,323	529	149	0.000325381	0.00173798	0.022,0.027	0.104,0.031	-0.043
6224	ENSG00000135473	PAN2	chr12	-	56322614	56323209	56322614	56322758	56323061	56323209	13,15	46,49	43,23	13,32	452	149	0.000423873	0.00218868	0.085,0.092	0.522,0.192	-0.268
6236	ENSG00000144061	NPHP1	chr2	-	110163047	110164730	110163047	110163135	110164519	110164730	20,14	1,3	50,17	1,0	1533	149	0.00058003	0.00289259	0.66,0.312	0.829,1.0	-0.428
6245	ENSG00000110719	TCIRG1	chr11	+	68042945	68043497	68042945	68043031	68043370	68043497	13,11	5,6	53,53	5,7	488	149	0.00340474	0.0136742	0.443,0.359	0.764,0.698	-0.33
6256	ENSG00000007392	LUC7L	chr16	-	188968	190135	188968	189339	189967	190135	19,21	149,182	109,44	364,209	777	149	0.000137026	0.000816914	0.024,0.022	0.054,0.039	-0.024
6272	ENSG00000139190	VAMP1	chr12	-	6462236	6464941	6462236	6462842	6464889	6464941	126,203	17,18	1027,889	17,13	2196	149	2.76796e-11	6.13177e-10	0.335,0.433	0.804,0.823	-0.429
6274	ENSG00000075415	SLC25A3	chr12	+	98593974	98595848	98593974	98594135	98595726	98595848	174,158	3543,3646	546,409	1642,2896	1740	149	1.55916e-08	2.11014e-07	0.004,0.004	0.028,0.012	-0.016
6282	ENSG00000136003	ISCU	chr12	+	108564059	108564392	108564059	108564155	108564278	108564392	22,5	47,62	59,43	12,41	272	149	1.45315e-05	0.000106928	0.204,0.042	0.729,0.365	-0.424
6286	ENSG00000198563	DDX39B	chr6	-	31532779	31535485	31532779	31532911	31535366	31535485	3482,3993	3270,3473	4995,4601	2452,2778	2604	149	9.01756e-07	8.2871e-06	0.057,0.062	0.104,0.087	-0.036
6289	ENSG00000234608	MAPKAPK5-AS1	chr12	-	111841326	111841710	111841326	111841470	111841683	111841710	154,152	36,23	277,332	9,21	362	149	1.13912e-07	1.26173e-06	0.638,0.731	0.927,0.867	-0.213
6290	ENSG00000198270	TMEM116	chr12	-	111933885	111936830	111933885	111934030	111936691	111936830	7,14	54,38	26,60	31,33	2810	149	9.00346e-10	1.52191e-08	0.007,0.019	0.043,0.088	-0.053
6294	ENSG00000186815	TPCN1	chr12	+	113291873	113293073	113291873	113291958	113292933	113293073	7,16	73,62	59,43	40,90	1124	149	1.17213e-08	1.62821e-07	0.013,0.033	0.164,0.06	-0.089
6309	ENSG00000137343	ATAT1	chr6	+	30642767	30644679	30642767	30643011	30643528	30644679	48,33	0,5	87,77	1,0	666	149	0.00534671	0.0203475	1.0,0.596	0.951,1.0	-0.177
6311	ENSG00000137343	ATAT1	chr6	+	30646066	30646823	30646066	30646109	30646468	30646823	14,14	13,42	74,48	24,23	508	149	3.63234e-06	2.94577e-05	0.24,0.089	0.475,0.38	-0.263
6316	ENSG00000073060	SCARB1	chr12	-	124782682	124786503	124782682	124782811	124786356	124786503	180,251	444,467	331,507	303,453	3694	149	1.30644e-11	3.03802e-10	0.016,0.021	0.042,0.043	-0.024
6323	ENSG00000125458	NT5C	chr17	-	75130964	75131281	75130964	75131105	75131180	75131281	21,12	161,144	40,41	163,130	224	149	4.69721e-05	0.000309883	0.08,0.053	0.14,0.173	-0.09
6346	ENSG00000136104	RNASEH2B	chr13	+	50953904	50956503	50953904	50953985	50956357	50956503	24,31	404,301	77,84	390,249	2521	149	0.00502591	0.0193691	0.003,0.006	0.012,0.02	-0.011
6358	ENSG00000121310	ECHDC2	chr1	-	52905033	52906611	52905033	52905090	52906518	52906611	74,83	6,10	268,162	6,3	1577	149	0.000170703	0.000982887	0.538,0.44	0.808,0.836	-0.333
6364	ENSG00000137822	TUBGCP4	chr15	+	43401715	43403799	43401715	43401850	43403682	43403799	143,115	214,155	303,139	123,186	1981	149	0.000123621	0.000748664	0.048,0.053	0.156,0.053	-0.054
6367	ENSG00000136718	IMP4	chr2	+	130345375	130345699	130345375	130345485	130345566	130345699	13,14	765,748	47,37	622,764	230	149	7.75377e-08	9.06544e-07	0.011,0.012	0.047,0.03	-0.027
6375	ENSG00000134900	TPP2	chr13	+	102644908	102646390	102644908	102645009	102646293	102646390	43,51	277,345	170,139	135,280	1433	149	0	0	0.016,0.015	0.116,0.049	-0.067
6388	ENSG00000134884	ARGLU1	chr13	-	106557047	106559657	106557047	106557131	106559431	106559657	102,100	720,725	3368,3344	583,542	2449	149	0	0	0.009,0.008	0.26,0.273	-0.258
6392	ENSG00000185896	LAMP1	chr13	+	113320344	113321470	113320344	113320470	113321403	113321470	64,60	1286,1339	94,78	480,1098	1082	149	0.000899603	0.00423538	0.007,0.006	0.026,0.01	-0.011
6397	ENSG00000092094	OSGEP	chr14	-	20447614	20448171	20447614	20447690	20448105	20448171	18,9	2,2	58,21	1,0	564	149	0.00191828	0.00823883	0.704,0.543	0.939,1.0	-0.346
6400	ENSG00000100823	APEX1	chr14	+	20455225	20455703	20455225	20455394	20455577	20455703	176,139	920,907	150,182	502,792	332	149	0.00187825	0.00809167	0.079,0.064	0.118,0.093	-0.034
6401	ENSG00000100823	APEX1	chr14	+	20455577	20456101	20455577	20455703	20455913	20456101	32,37	1521,1629	73,62	981,1585	359	149	8.40004e-07	7.80481e-06	0.009,0.009	0.03,0.016	-0.014
6402	ENSG00000100823	APEX1	chr14	+	20455577	20456101	20455577	20455773	20455913	20456101	29,33	16,21	61,60	3,6	289	149	1.09031e-08	1.51957e-07	0.483,0.448	0.913,0.838	-0.41
6403	ENSG00000198805	PNP	chr14	+	20474471	20474948	20474471	20474575	20474772	20474948	26,20	1021,992	77,29	592,987	346	149	3.2331e-08	4.09883e-07	0.011,0.009	0.053,0.012	-0.023
6412	ENSG00000108654	DDX5	chr17	-	64500548	64502069	64500548	64500773	64502009	64502069	854,1055	4915,4899	6717,5339	3873,5141	1385	149	0	0	0.018,0.023	0.157,0.1	-0.108
6413	ENSG00000108654	DDX5	chr17	-	64502161	64502549	64502161	64502223	64502438	64502549	31,25	5154,5006	228,196	4241,5542	364	149	6.14341e-07	5.83693e-06	0.002,0.002	0.022,0.014	-0.016
6418	ENSG00000155463	OXA1L	chr14	+	22770192	22770625	22770192	22770278	22770460	22770625	69,94	1706,1661	182,93	1224,1461	331	149	1.92362e-07	2.04975e-06	0.018,0.025	0.063,0.028	-0.024
6433	ENSG00000158411	MITD1	chr2	-	99169262	99169610	99169262	99169470	99169549	99169610	28,25	393,338	111,57	456,292	228	149	1.48065e-09	2.45356e-08	0.044,0.046	0.137,0.113	-0.08
6441	ENSG00000185246	PRPF39	chr14	+	45096423	45096758	45096423	45096492	45096595	45096758	25,26	3,0	66,50	8,12	252	149	0.0151476	0.0498096	0.831,1.0	0.83,0.711	0.145
6442	ENSG00000185246	PRPF39	chr14	+	45096102	45097005	45096102	45096228	45096886	45097005	68,68	143,181	183,124	49,179	807	149	0.000275302	0.00150097	0.081,0.065	0.408,0.113	-0.188
6444	ENSG00000214900	LINC01588	chr14	-	50005363	50007520	50005363	50005465	50005593	50007520	42,25	0,0	39,45	0,6	277	149	0.00262472	0.0108521	1.0,1.0	1.0,0.801	0.099
6448	ENSG00000100714	MTHFD1	chr14	+	64440125	64441453	64440125	64440266	64441384	64441453	56,39	2366,2167	236,189	1511,1913	1267	149	0.00143656	0.00638489	0.003,0.002	0.018,0.011	-0.012
6456	ENSG00000100650	SRSF5	chr14	+	69768797	69769251	69768797	69768896	69769181	69769251	10,15	2144,2057	163,118	2449,2227	434	149	4.91435e-09	7.52164e-08	0.002,0.002	0.022,0.018	-0.018
6457	ENSG00000100650	SRSF5	chr14	+	69769181	69770540	69769181	69769251	69769510	69770540	42,62	6,10	738,553	29,29	408	149	0.00098502	0.0045964	0.719,0.694	0.903,0.874	-0.182
6458	ENSG00000100650	SRSF5	chr14	+	69768797	69770540	69768797	69769251	69770466	69770540	177,255	2192,2051	3069,2118	2243,2117	1364	149	0	0	0.009,0.013	0.13,0.099	-0.104
6461	ENSG00000119707	RBM25	chr14	+	73099666	73103478	73099666	73099750	73103191	73103478	291,206	1435,1313	1543,1396	1329,1372	3590	149	0	0	0.008,0.006	0.046,0.041	-0.036
6462	ENSG00000119707	RBM25	chr14	+	73110830	73111802	73110830	73111155	73111527	73111802	19,7	1008,910	144,53	1190,985	521	149	7.16149e-12	1.73234e-10	0.005,0.002	0.033,0.015	-0.021
6463	ENSG00000119723	COQ6	chr14	+	73958146	73959078	73958146	73958277	73958970	73959078	91,78	153,113	96,111	45,109	842	149	0.000163555	0.000950832	0.095,0.109	0.274,0.153	-0.112
6464	ENSG00000119723	COQ6	chr14	+	73959414	73961375	73959414	73959522	73961172	73961375	21,11	106,105	47,55	85,90	1799	149	8.51799e-09	1.24056e-07	0.016,0.009	0.044,0.048	-0.034

## Sheet: A3SS
ID	GeneID	geneSymbol	chr	strand	longExonStart_0base	longExonEnd	shortES	shortEE	flankingES	flankingEE	IJC_SAMPLE_1	SJC_SAMPLE_1	IJC_SAMPLE_2	SJC_SAMPLE_2	IncFormLen	SkipFormLen	PValue	FDR	IncLevel1	IncLevel2	IncLevelDifference
21	ENSG00000141959	PFKL	chr21	+	44325731	44326060	44325960	44326060	44325152	44325264	23,42	1263,1144	99,49	742,1007	378	149	9.60036e-11	1.70159e-08	0.007,0.014	0.05,0.019	-0.024
68	ENSG00000100211	CBY1	chr22	+	38670766	38670989	38670883	38670989	38668016	38668132	10,14	301,215	48,51	284,259	266	149	4.84165e-09	5.9461e-07	0.018,0.035	0.086,0.099	-0.066
153	ENSG00000070371	CLTCL1	chr22	-	19196265	19196656	19196265	19196415	19199733	19199841	42,31	0,0	32,23	2,4	390	149	0.000101627	0.00337738	1.0,1.0	0.859,0.687	0.227
282	ENSG00000105443	CYTH2	chr19	+	48478065	48478145	48478068	48478145	48474837	48474949	18,24	82,74	16,4	156,122	152	149	5.7924e-06	0.000332154	0.177,0.241	0.091,0.031	0.148
291	ENSG00000090372	STRN4	chr19	-	46727451	46727691	46727451	46727546	46727893	46728007	29,51	373,415	56,51	167,352	294	149	9.73791e-05	0.00325469	0.038,0.059	0.145,0.068	-0.058
292	ENSG00000090372	STRN4	chr19	-	46727451	46727691	46727451	46727567	46727893	46728007	14,28	116,172	48,35	62,114	273	149	1.22682e-05	0.000593031	0.062,0.082	0.297,0.144	-0.148
359	ENSG00000239382	ALKBH6	chr19	-	36010737	36011077	36010737	36011045	36011403	36011464	13,15	137,112	48,36	150,123	181	149	2.7598e-05	0.0012417	0.072,0.099	0.209,0.194	-0.116
392	ENSG00000105726	ATP13A1	chr19	-	19653968	19654144	19653968	19654074	19654542	19654700	654,693	16,14	296,574	49,31	219	149	8.78878e-09	9.88568e-07	0.965,0.971	0.804,0.926	0.103
401	ENSG00000105705	AC004475.1	chr19	-	19303723	19304043	19303723	19303847	19305848	19306076	7,17	121,153	51,39	102,169	345	149	8.02814e-08	8.09597e-06	0.024,0.046	0.178,0.091	-0.1
419	ENSG00000105655	ISYNA1	chr19	-	18436329	18437105	18436329	18436479	18437598	18437760	120,126	8,4	95,110	0,2	775	149	0.00152501	0.0271117	0.743,0.858	1.0,0.914	-0.157
444	ENSG00000167461	RAB8A	chr19	+	16129553	16129604	16129573	16129604	16128025	16128091	1022,988	25,16	791,1039	5,4	169	149	0.000410893	0.00989017	0.973,0.982	0.993,0.996	-0.017
460	ENSG00000105607	GCDH	chr19	+	12891486	12891974	12891830	12891974	12891270	12891395	102,105	0,0	62,91	6,0	493	149	0.00235188	0.0374826	1.0,1.0	0.757,1.0	0.121
557	ENSG00000130332	LSM7	chr19	-	2324124	2324196	2324124	2324192	2328386	2328477	2017,1975	225,224	1717,1431	284,237	153	149	0.00147133	0.0263175	0.897,0.896	0.855,0.855	0.042
602	ENSG00000026036	RTEL1-TNFRSF6B	chr20	+	63691741	63693003	63692804	63693003	63690804	63690947	104,91	3,5	161,132	2,0	1212	149	0.00174455	0.0305506	0.81,0.691	0.908,1.0	-0.204
642	ENSG00000080189	SLC35C2	chr20	-	46357622	46357773	46357622	46357702	46358386	46358763	131,189	0,3	53,170	6,6	220	149	0.000908361	0.0181345	1.0,0.977	0.857,0.95	0.085
685	ENSG00000149636	DSN1	chr20	-	36770872	36771193	36770872	36771024	36771424	36771473	464,426	4,1	200,492	1,14	318	149	0.00330213	0.0473386	0.982,0.995	0.989,0.943	0.022
751	ENSG00000088836	SLC4A11	chr20	-	3229523	3229776	3229523	3229706	3230186	3230260	42,71	0,0	29,74	9,0	219	149	0.000433142	0.0102986	1.0,1.0	0.687,1.0	0.156
757	ENSG00000101365	IDH3B	chr20	-	2658394	2658837	2658394	2658522	2659524	2659585	2672,2495	13,17	2095,2061	26,27	464	149	0.00121861	0.0223436	0.985,0.979	0.963,0.961	0.02
777	ENSG00000176225	RTTN	chr18	-	70168854	70169067	70168854	70168973	70176674	70176845	250,383	1,5	49,313	9,8	243	149	0.000172231	0.0051136	0.994,0.979	0.769,0.96	0.122
808	ENSG00000172466	ZNF24	chr18	-	35332226	35339073	35332226	35337770	35339828	35339976	4,18	191,199	61,63	129,365	1452	149	7.00379e-09	8.19303e-07	0.002,0.009	0.046,0.017	-0.026
859	ENSG00000100425	BRD1	chr22	-	49787389	49787887	49787389	49787494	49794033	49794294	72,110	0,7	160,201	33,24	542	149	0.000322833	0.00839223	1.0,0.812	0.571,0.697	0.272
880	ENSG00000214087	ARL16	chr17	-	81682033	81682675	81682033	81682149	81683012	81683126	69,80	196,203	162,134	172,183	675	149	3.53995e-07	3.00075e-05	0.072,0.08	0.172,0.139	-0.08
979	ENSG00000153944	MSI2	chr17	+	57674917	57675126	57674971	57675126	57652098	57652161	48,54	48,72	12,51	4,24	203	149	0.000566037	0.0127337	0.423,0.355	0.688,0.609	-0.259
983	ENSG00000141198	TOM1L1	chr17	+	54912665	54912815	54912686	54912815	54905488	54905567	192,239	2,0	84,168	3,9	170	149	0.000610523	0.0134246	0.988,1.0	0.961,0.942	0.042
1003	ENSG00000120093	HOXB3	chr17	-	48552026	48552632	48552026	48552090	48555530	48555618	23,15	0,0	77,73	4,3	691	149	0.000594342	0.0132179	1.0,1.0	0.806,0.84	0.177
1151	ENSG00000109046	WSB1	chr17	+	27307743	27309272	27309099	27309272	27306781	27306882	92,70	241,314	485,369	160,440	1505	149	2.77556e-15	1.24879e-12	0.036,0.022	0.231,0.077	-0.125
1153	ENSG00000108599	AKAP10	chr17	-	19962839	19962991	19962839	19962966	19968413	19968461	7,17	3,3	4,22	0,0	174	149	0.000138916	0.00423189	0.666,0.829	1.0,1.0	-0.252
1178	ENSG00000141030	COPS3	chr17	-	17276034	17276183	17276034	17276164	17281131	17281246	22,24	829,924	24,39	394,675	168	149	0.000255449	0.00701466	0.023,0.023	0.051,0.049	-0.027
1183	ENSG00000187607	ZNF286A	chr17	+	15715999	15720787	15716058	15720787	15708154	15708247	41,71	3,1	38,100	12,52	208	149	6.2996e-10	9.44779e-08	0.907,0.981	0.694,0.579	0.307
1195	ENSG00000178921	PFAS	chr17	+	8266500	8266898	8266752	8266898	8266233	8266353	9,14	125,147	31,33	58,147	401	149	6.49921e-07	5.06852e-05	0.026,0.034	0.166,0.077	-0.091
1198	ENSG00000178999	AURKB	chr17	-	8206749	8206934	8206749	8206888	8207175	8207370	40,39	2319,2111	80,50	1923,1874	195	149	0.000201861	0.00581619	0.013,0.014	0.031,0.02	-0.012
1207	ENSG00000170037	CNTROB	chr17	+	7936237	7936482	7936365	7936482	7934988	7935145	9,21	183,211	25,23	63,239	277	149	0.00265711	0.0413336	0.026,0.051	0.176,0.049	-0.074
1251	ENSG00000198920	KIAA0753	chr17	-	6590509	6590630	6590509	6590578	6594971	6595053	87,89	6,7	68,172	0,2	201	149	0.000128772	0.00405135	0.915,0.904	1.0,0.985	-0.083
1256	ENSG00000072849	DERL2	chr17	-	5480386	5480543	5480386	5480459	5481100	5481142	405,380	3,1	304,341	12,4	233	149	0.00185398	0.0318004	0.989,0.996	0.942,0.982	0.03
1311	ENSG00000197912	SPG7	chr16	+	89523482	89524247	89524005	89524247	89512947	89513037	13,12	238,284	41,51	88,264	672	149	1.74083e-13	6.36382e-11	0.012,0.009	0.094,0.041	-0.057
1444	ENSG00000103042	SLC38A7	chr16	-	58683954	58684178	58683954	58684083	58684716	58684770	63,84	2,6	27,76	0,0	244	149	0.00203499	0.0338494	0.951,0.895	1.0,1.0	-0.077
1634	ENSG00000102858	MGRN1	chr16	+	4686258	4690972	4688795	4690972	4683842	4683932	55,54	45,57	124,116	24,76	2686	149	0.000456163	0.0106724	0.063,0.05	0.223,0.078	-0.094
1679	ENSG00000167965	MLST8	chr16	+	2208209	2208613	2208449	2208613	2207192	2207345	342,351	5,5	231,260	8,14	389	149	0.00227288	0.0366228	0.963,0.964	0.917,0.877	0.067
1816	ENSG00000140395	WDR61	chr15	-	78285260	78285724	78285260	78285339	78286040	78286133	17,30	516,398	53,31	379,401	534	149	0.000469043	0.0108866	0.009,0.021	0.038,0.021	-0.014
1818	ENSG00000166411	IDH3A	chr15	+	78156907	78157631	78157547	78157631	78155212	78155275	32,24	370,487	63,49	158,381	789	149	8.80758e-10	1.22656e-07	0.016,0.009	0.07,0.024	-0.035
1830	ENSG00000140400	MAN2C1	chr15	-	75356300	75356449	75356300	75356380	75356605	75356685	36,39	6,5	66,32	0,2	218	149	0.000344324	0.00883312	0.804,0.842	1.0,0.916	-0.135
2020	ENSG00000275835	TUBGCP5	chr15	-	23027191	23027309	23027191	23027306	23030884	23031020	23,46	127,148	9,12	62,164	152	149	0.000300352	0.00791333	0.151,0.234	0.125,0.067	0.097
2036	ENSG00000182979	MTA1	chr14	+	105464415	105464567	105464462	105464567	105464031	105464147	1458,1455	42,44	1069,1241	90,71	196	149	2.14026e-07	1.98704e-05	0.963,0.962	0.9,0.93	0.047
2043	ENSG00000100664	EIF5	chr14	+	103335652	103335932	103335791	103335932	103334386	103334597	794,919	8,18	1531,3573	7,23	288	149	0.00206255	0.0341753	0.981,0.964	0.991,0.988	-0.017
2046	ENSG00000022976	ZNF839	chr14	+	102341322	102342364	102342102	102342364	102339093	102339223	226,230	20,19	736,524	23,27	929	149	0.00272913	0.0423381	0.644,0.66	0.837,0.757	-0.145
2226	ENSG00000079616	KIF22	chr16	+	29804575	29805026	29804813	29805026	29803997	29804065	63,51	1071,1153	167,67	1469,1026	387	149	0.000201255	0.00581619	0.022,0.017	0.042,0.025	-0.014
2257	ENSG00000096063	SRPK1	chr6	-	35890894	35891041	35890894	35891013	35904878	35904974	6,17	27,30	1,0	3,21	177	149	0.000146322	0.00441155	0.158,0.323	0.219,0.0	0.131
2277	ENSG00000141642	ELAC1	chr18	+	50984095	50984563	50984486	50984563	50974396	50974561	91,77	19,13	139,329	15,22	540	149	0.00288696	0.0442038	0.569,0.62	0.719,0.805	-0.167
2291	ENSG00000204387	C6orf48	chr6	+	31836294	31836517	31836423	31836517	31835410	31835451	22,7	128,126	68,64	208,169	278	149	4.2734e-07	3.47154e-05	0.084,0.029	0.149,0.169	-0.103
2292	ENSG00000204387	C6orf48	chr6	+	31836298	31836517	31836423	31836517	31835410	31835451	27,21	128,126	78,63	208,169	274	149	0.00067924	0.0145527	0.103,0.083	0.169,0.169	-0.076
2338	ENSG00000175061	SNHG29	chr17	+	16439580	16440253	16440184	16440253	16439326	16439414	690,637	3208,2970	1646,1357	2334,2107	753	149	0	0	0.041,0.041	0.122,0.113	-0.076
2339	ENSG00000175061	SNHG29	chr17	+	16440110	16440253	16440184	16440253	16439326	16439414	39,53	3208,2970	113,126	2334,2107	223	149	1.11022e-16	6.49369e-14	0.008,0.012	0.031,0.038	-0.025
2340	ENSG00000175061	SNHG29	chr17	+	16440110	16440253	16440184	16440253	16439527	16439703	73,85	2304,2018	132,143	2023,2145	223	149	3.43073e-05	0.00148361	0.021,0.027	0.042,0.043	-0.018
2475	ENSG00000124357	NAGK	chr2	+	71072825	71073594	71073481	71073594	71072640	71072751	19,9	181,173	28,25	137,154	805	149	0.00114574	0.0212744	0.019,0.01	0.036,0.029	-0.018
2480	ENSG00000261556	SMG1P7	chr16	-	70233614	70233702	70233614	70233670	70234173	70234292	15,7	0,0	16,23	2,5	181	149	0.000341094	0.0088277	1.0,1.0	0.868,0.791	0.17
2513	ENSG00000157800	SLC37A3	chr7	-	140351272	140351969	140351272	140351451	140352061	140352146	30,47	159,220	73,62	41,248	667	149	0.000308609	0.00809442	0.04,0.046	0.285,0.053	-0.126
2561	ENSG00000174136	RGMB	chr5	+	98773952	98774206	98773955	98774206	98770597	98770673	20,31	1,0	18,55	3,13	152	149	3.28617e-05	0.00143439	0.951,1.0	0.855,0.806	0.145
2763	ENSG00000100416	TRMU	chr22	+	46350290	46350463	46350345	46350463	46346421	46346544	351,339	9,8	232,331	24,25	204	149	5.75491e-06	0.000332154	0.966,0.969	0.876,0.906	0.077
2764	ENSG00000100416	TRMU	chr22	+	46350290	46350463	46350349	46350463	46346421	46346544	352,339	11,13	232,331	24,19	208	149	0.0031994	0.0465505	0.958,0.949	0.874,0.926	0.053
3011	ENSG00000122008	POLK	chr5	+	75593877	75594049	75593965	75594049	75590343	75590440	173,227	2,5	86,195	7,11	237	149	0.00176868	0.0307888	0.982,0.966	0.885,0.918	0.073
3077	ENSG00000003056	M6PR	chr12	-	8946228	8946405	8946228	8946387	8946715	8946824	138,138	11,2	71,157	1,1	167	149	0.0029819	0.0448586	0.918,0.984	0.984,0.993	-0.037
3115	ENSG00000161013	MGAT4B	chr5	-	179798512	179798591	179798512	179798576	179799064	179799121	109,121	15,20	149,151	4,10	164	149	0.000187835	0.00552084	0.868,0.846	0.971,0.932	-0.095
3116	ENSG00000161013	MGAT4B	chr5	-	179798927	179799175	179798927	179799121	179799505	179799636	25,29	0,0	23,19	7,0	203	149	0.000400126	0.0097514	1.0,1.0	0.707,1.0	0.147
3149	ENSG00000109065	NAT9	chr17	-	74771959	74772039	74771959	74771977	74772217	74772277	40,26	1,0	102,128	11,7	211	149	0.0010596	0.0201221	0.966,1.0	0.868,0.928	0.085
3150	ENSG00000109065	NAT9	chr17	-	74771959	74772054	74771959	74771977	74772217	74772277	52,58	1,0	158,258	11,7	226	149	0.00283081	0.0435721	0.972,1.0	0.904,0.96	0.054
3156	ENSG00000172830	SSH3	chr11	+	67310065	67310339	67310163	67310339	67309767	67309968	50,26	1,0	40,39	5,8	247	149	2.36508e-05	0.00108924	0.968,1.0	0.828,0.746	0.197
3158	ENSG00000103064	SLC7A6	chr16	+	68273794	68273904	68273821	68273904	68266601	68266721	35,31	2,5	11,36	0,0	176	149	0.0012926	0.0234069	0.937,0.84	1.0,1.0	-0.111
3175	ENSG00000156976	EIF4A2	chr3	+	186787478	186787584	186787494	186787584	186787126	186787264	26,31	2782,2637	105,113	2713,3245	165	149	3.38729e-13	1.10068e-10	0.008,0.011	0.034,0.03	-0.022
3232	ENSG00000116786	PLEKHM2	chr1	+	15731888	15732048	15731949	15732048	15731191	15731257	445,433	7,3	248,360	15,7	210	149	0.00174066	0.0305506	0.978,0.99	0.921,0.973	0.037
3235	ENSG00000163584	RPL22L1	chr3	-	170868012	170868201	170868012	170868134	170868297	170868387	110,125	1218,1125	868,626	1100,819	216	149	0	0	0.059,0.071	0.352,0.345	-0.283
3247	ENSG00000162302	RPS6KA4	chr11	+	64361851	64362002	64361906	64362002	64361641	64361745	646,656	1,4	209,520	10,16	204	149	7.44823e-07	5.65776e-05	0.998,0.992	0.939,0.96	0.045
3284	ENSG00000240303	ACAD11	chr3	-	132578795	132579056	132578795	132578881	132579491	132579558	18,34	204,155	56,65	84,129	324	149	2.49011e-11	4.85488e-09	0.039,0.092	0.235,0.188	-0.146
3317	ENSG00000153914	SREK1	chr5	+	66164607	66164897	66164782	66164897	66163791	66163922	42,60	427,425	150,109	357,387	324	149	1.51328e-11	3.05213e-09	0.043,0.061	0.162,0.115	-0.087
3334	ENSG00000175110	MRPS22	chr3	+	139346877	139347044	139346880	139347044	139344564	139344718	106,71	3,40	51,61	3,0	152	149	0.000616551	0.0135064	0.972,0.635	0.943,1.0	-0.168
3404	ENSG00000175455	CCDC14	chr3	-	123955842	123956115	123955842	123955965	123956739	123956795	9,14	15,8	31,24	0,0	299	149	5.27811e-12	1.10256e-09	0.23,0.466	1.0,1.0	-0.652
3469	ENSG00000080823	MOK	chr14	-	102232534	102232708	102232534	102232671	102233687	102233789	1900,1996	255,255	1110,1728	265,315	186	149	0.000118075	0.00381558	0.857,0.862	0.77,0.815	0.067
3472	ENSG00000178904	DPY19L3	chr19	+	32467473	32468813	32468730	32468813	32464727	32464784	64,38	35,58	111,154	7,36	1406	149	7.99634e-06	0.000425187	0.162,0.065	0.627,0.312	-0.356
3531	ENSG00000278259	MYO19	chr17	-	36503949	36505177	36503949	36504020	36505296	36505404	50,60	161,150	149,64	87,162	1306	149	3.75522e-05	0.00151478	0.034,0.044	0.163,0.043	-0.064
3548	ENSG00000243989	ACY1	chr3	+	51985360	51985465	51985400	51985465	51984046	51984158	43,52	5,4	32,51	0,0	189	149	0.00036245	0.00909859	0.871,0.911	1.0,1.0	-0.109
3584	ENSG00000101940	WDR13	chrX	+	48598716	48598957	48598750	48598957	48597957	48598037	234,269	11,10	101,184	17,28	183	149	1.84184e-06	0.000125267	0.945,0.956	0.829,0.843	0.114
3598	ENSG00000198818	SFT2D1	chr6	-	166322856	166324595	166322856	166322886	166328275	166328357	19,29	7,15	225,162	14,15	1858	149	1.57091e-07	1.50613e-05	0.179,0.134	0.563,0.464	-0.357
3620	ENSG00000143815	LBR	chr1	-	225410290	225410818	225410290	225410416	225411336	225411440	8,14	528,653	26,46	164,573	551	149	3.46224e-08	3.68193e-06	0.004,0.006	0.041,0.021	-0.026
3662	ENSG00000013573	DDX11	chr12	+	31089402	31090094	31089885	31090094	31089043	31089151	312,335	0,2	277,439	8,8	632	149	0.000133581	0.00411217	1.0,0.975	0.891,0.928	0.078
3724	ENSG00000064961	HMG20B	chr19	+	3574340	3574586	3574382	3574586	3573691	3573800	16,19	312,327	25,23	130,262	191	149	0.00108002	0.0203776	0.038,0.043	0.13,0.064	-0.057
3879	ENSG00000134222	PSRC1	chr1	-	109282679	109282789	109282679	109282736	109283027	109283125	54,44	0,0	26,48	14,20	202	149	7.68274e-14	3.20974e-11	1.0,1.0	0.578,0.639	0.391
3926	ENSG00000065485	PDIA5	chr3	+	123146098	123146259	123146117	123146259	123145521	123145592	613,472	5,12	455,442	19,19	168	149	0.000714653	0.0149821	0.991,0.972	0.955,0.954	0.027
3948	ENSG00000135241	PNPLA8	chr7	-	108514435	108515574	108514435	108515447	108521475	108521521	47,63	8,1	14,57	0,1	276	149	0.00210362	0.0347573	0.76,0.971	1.0,0.969	-0.119
3953	ENSG00000049541	RFC2	chr7	-	74249011	74249220	74249011	74249118	74249738	74249780	32,23	1109,1000	38,42	472,782	251	149	8.77173e-06	0.000458088	0.017,0.013	0.046,0.031	-0.024
3954	ENSG00000049541	RFC2	chr7	-	74249738	74249829	74249738	74249780	74252428	74252498	20,12	874,878	16,35	401,629	198	149	6.13383e-05	0.00236032	0.017,0.01	0.029,0.04	-0.021
3957	ENSG00000185619	PCGF3	chr4	+	733883	735027	734930	735027	733671	733789	80,86	65,84	193,174	53,68	1196	149	6.04749e-08	6.31638e-06	0.133,0.113	0.312,0.242	-0.154
3977	ENSG00000132680	KHDC4	chr1	-	155916624	155916737	155916624	155916709	155917498	155917672	128,119	23,58	120,165	89,116	177	149	0.00182253	0.0314212	0.824,0.633	0.532,0.545	0.19
4028	ENSG00000123136	DDX39A	chr19	-	14409741	14409981	14409741	14409873	14410215	14410334	64,26	1698,1608	118,87	1639,1340	257	149	4.87969e-09	5.9461e-07	0.021,0.009	0.04,0.036	-0.023
4043	ENSG00000160584	SIK3	chr11	-	116846382	116846553	116846382	116846457	116847475	116847608	95,126	6,3	141,134	0,1	245	149	0.00218852	0.0357559	0.906,0.962	1.0,0.988	-0.06
4193	ENSG00000197323	TRIM33	chr1	-	114397607	114397990	114397607	114397860	114399456	114399609	208,170	56,48	372,184	168,85	279	149	0.00234666	0.0374826	0.665,0.654	0.542,0.536	0.12
4223	ENSG00000048162	NOP16	chr5	-	176383945	176384374	176383945	176384283	176385220	176385327	3262,2868	245,210	3847,3350	513,422	240	149	1.51451e-06	0.000108029	0.892,0.895	0.823,0.831	0.067
4278	ENSG00000132604	TERF2	chr16	-	69368375	69368595	69368375	69368482	69370482	69370629	15,14	181,197	35,57	147,284	262	149	7.46444e-06	0.000404255	0.045,0.039	0.119,0.102	-0.068
4363	ENSG00000117616	RSRP1	chr1	-	25243549	25244224	25243549	25243633	25245149	25245301	91,82	38,64	522,397	34,58	740	149	8.17002e-10	1.16552e-07	0.325,0.205	0.756,0.58	-0.403
4387	ENSG00000003756	RBM5	chr3	+	50100531	50103166	50103082	50103166	50099981	50100051	151,158	18,10	601,623	13,4	2700	149	1.40501e-06	0.000102723	0.316,0.466	0.718,0.896	-0.416
4395	ENSG00000137074	APTX	chr9	-	32987543	32987846	32987543	32987731	32988082	32988129	224,329	22,15	159,250	22,44	264	149	0.000233316	0.00656089	0.852,0.925	0.803,0.762	0.106
4448	ENSG00000135953	MFSD9	chr2	-	102723699	102723909	102723699	102723878	102726844	102726974	39,20	3,0	13,51	4,17	180	149	8.92581e-05	0.0030888	0.915,1.0	0.729,0.713	0.237
4475	ENSG00000168389	MFSD2A	chr1	+	39967627	39967916	39967803	39967916	39967085	39967169	27,31	4,2	47,65	0,0	325	149	0.000287067	0.00759753	0.756,0.877	1.0,1.0	-0.183
4511	ENSG00000112531	QKI	chr6	+	163565945	163566795	163566720	163566795	163563419	163563719	135,119	513,557	89,191	159,499	924	149	1.58425e-05	0.000747281	0.041,0.033	0.083,0.058	-0.034
4517	ENSG00000004487	KDM1A	chr1	+	23073273	23073403	23073291	23073403	23072123	23072197	36,21	849,924	9,6	454,759	167	149	0.000537989	0.01234	0.036,0.02	0.017,0.007	0.016
4595	ENSG00000132773	TOE1	chr1	+	45342734	45343002	45342842	45343002	45342383	45342643	12,12	82,76	67,55	83,130	257	149	6.22143e-07	4.91745e-05	0.078,0.084	0.319,0.197	-0.177
4598	ENSG00000153551	CMTM7	chr3	+	32452065	32452473	32452391	32452473	32449453	32449552	33,25	335,277	101,57	251,251	475	149	1.41469e-10	2.36414e-08	0.03,0.028	0.112,0.066	-0.06
4648	ENSG00000127054	INTS11	chr1	-	1313731	1314105	1313731	1313921	1314300	1314365	18,19	379,391	40,37	257,328	333	149	5.33428e-06	0.000312002	0.021,0.021	0.065,0.048	-0.036
4730	ENSG00000112031	MTRF1L	chr6	-	152991184	152991416	152991184	152991321	152992856	152992974	18,7	275,281	23,18	138,212	244	149	0.000451016	0.0106371	0.038,0.015	0.092,0.049	-0.044
4738	ENSG00000129566	TEP1	chr14	-	20369343	20369576	20369343	20369554	20369673	20369779	72,56	0,1	43,71	5,5	171	149	0.000550463	0.0124858	1.0,0.98	0.882,0.925	0.087
4741	ENSG00000108523	RNF167	chr17	+	4940872	4940993	4940922	4940993	4940486	4940726	82,94	8,16	63,97	1,4	199	149	0.000355304	0.00899643	0.885,0.815	0.979,0.948	-0.114
4744	ENSG00000183258	DDX41	chr5	-	177515185	177515339	177515185	177515258	177515684	177515821	20,14	780,896	51,42	379,632	230	149	1.07581e-12	2.86018e-10	0.016,0.01	0.08,0.041	-0.048
4745	ENSG00000183258	DDX41	chr5	-	177515185	177515361	177515185	177515258	177515684	177515821	20,19	780,896	57,41	379,632	252	149	3.21332e-12	7.51788e-10	0.015,0.012	0.082,0.037	-0.046
4867	ENSG00000188976	NOC2L	chr1	-	954003	954523	954003	954082	955922	956013	110,103	928,1053	130,118	514,853	590	149	0.000126176	0.00401087	0.029,0.024	0.06,0.034	-0.02
4877	ENSG00000004534	RBM6	chr3	+	49967197	49968748	49967469	49968748	49962575	49962685	11,23	62,64	23,58	36,87	421	149	0.000352904	0.00897874	0.059,0.113	0.184,0.191	-0.102
4883	ENSG00000183963	SMTN	chr22	+	31095851	31096897	31096732	31096897	31095533	31095609	19,13	89,107	86,39	76,109	1030	149	5.69872e-09	6.80241e-07	0.03,0.017	0.141,0.049	-0.072
4939	ENSG00000189077	TMEM120A	chr7	-	75987359	75987428	75987359	75987419	75987717	75987810	91,92	6,7	123,68	0,0	158	149	8.72203e-05	0.00303662	0.935,0.925	1.0,1.0	-0.07
5062	ENSG00000137274	BPHL	chr6	+	3138040	3140509	3140385	3140509	3137361	3137493	39,40	154,210	96,112	161,168	2494	149	2.26403e-09	2.94274e-07	0.015,0.011	0.034,0.038	-0.023
5064	ENSG00000099622	CIRBP	chr19	+	1270866	1271036	1270927	1271036	1269330	1269410	26,22	84,71	77,71	58,60	210	149	1.92783e-10	3.04754e-08	0.18,0.18	0.485,0.456	-0.291
5135	ENSG00000167930	FAM234A	chr16	+	254380	254681	254387	254681	249548	249654	399,384	23,30	116,313	2,8	156	149	0.000453945	0.0106632	0.943,0.924	0.982,0.974	-0.044
5283	ENSG00000110844	PRPF40B	chr12	+	49633013	49633547	49633426	49633547	49632854	49632880	13,13	0,0	5,11	0,4	562	149	0.00313869	0.0457811	1.0,1.0	1.0,0.422	0.289
5299	ENSG00000100813	ACIN1	chr14	-	23064354	23064488	23064354	23064485	23069475	23069617	12,18	5,9	11,2	0,0	152	149	1.10577e-05	0.000543499	0.702,0.662	1.0,1.0	-0.318
5332	ENSG00000089685	BIRC5	chr17	+	78215965	78216781	78216663	78216781	78214679	78214789	156,154	1967,2146	185,259	815,1886	847	149	8.47751e-11	1.59951e-08	0.014,0.012	0.038,0.024	-0.018
5337	ENSG00000213593	TMX2	chr11	+	57737785	57738026	57737912	57738026	57737607	57737668	16,26	901,903	29,29	339,804	276	149	0.00041848	0.0100315	0.009,0.015	0.044,0.019	-0.019
5422	ENSG00000143543	JTB	chr1	-	153976692	153976922	153976692	153976775	153977338	153977394	65,56	7,14	107,75	3,0	296	149	1.9119e-06	0.000127076	0.824,0.668	0.947,1.0	-0.228
5459	ENSG00000198755	RPL10A	chr6	+	35468946	35469529	35469380	35469529	35468798	35468873	9611,9533	35,57	7547,7413	20,18	583	149	0.00246002	0.0388882	0.986,0.977	0.99,0.991	-0.009
5505	ENSG00000162613	FUBP1	chr1	-	77948404	77948914	77948404	77948774	77949154	77949300	18,20	825,850	70,57	918,758	289	149	1.58493e-09	2.10688e-07	0.011,0.012	0.038,0.037	-0.026
5520	ENSG00000175634	RPS6KB2	chr11	+	67433125	67433447	67433339	67433447	67432951	67433042	498,482	0,2	310,420	8,5	363	149	0.00138988	0.0250136	1.0,0.99	0.941,0.972	0.039
5556	ENSG00000134574	DDB2	chr11	+	47234756	47235412	47235269	47235412	47234572	47234672	166,155	5,1	122,196	13,10	662	149	0.00104227	0.0199223	0.882,0.972	0.679,0.815	0.18
5619	ENSG00000138614	INTS14	chr15	-	65605128	65605236	65605128	65605232	65607301	65607442	23,29	6,1	5,22	0,0	153	149	0.00108666	0.020437	0.789,0.966	1.0,1.0	-0.123
5782	ENSG00000166801	FAM111A	chr11	+	59143496	59145856	59145826	59145856	59143082	59143304	9,13	4,9	52,62	2,2	2479	149	9.9569e-08	9.87083e-06	0.119,0.08	0.61,0.651	-0.531
5821	ENSG00000013810	TACC3	chr4	+	1738347	1739778	1739701	1739778	1737597	1737702	84,97	1206,1160	231,170	1419,1151	1503	149	0.000343563	0.00883312	0.007,0.008	0.016,0.014	-0.007
5879	ENSG00000164548	TRA2A	chr7	-	23521706	23522432	23521706	23521840	23531788	23531981	116,153	796,795	643,564	595,699	741	149	0	0	0.028,0.037	0.179,0.14	-0.127
5895	ENSG00000010704	HFE	chr6	+	26092684	26092960	26092726	26092960	26091313	26091589	210,211	4,10	59,166	0,0	191	149	0.0022532	0.0365382	0.976,0.943	1.0,1.0	-0.04
5916	ENSG00000140265	ZSCAN29	chr15	-	43366109	43366808	43366109	43366774	43368922	43369127	19,40	3,3	21,69	0,0	183	149	0.00188001	0.0320588	0.838,0.916	1.0,1.0	-0.123
5977	ENSG00000115282	TTC31	chr2	+	74490024	74490473	74490243	74490473	74483321	74483410	54,65	0,0	30,51	8,5	368	149	2.61629e-07	2.31859e-05	1.0,1.0	0.603,0.805	0.296
6046	ENSG00000168894	RNF181	chr2	+	85596952	85597178	85597103	85597178	85596518	85596649	76,91	0,0	76,53	101,53	300	149	0	0	1.0,1.0	0.272,0.332	0.698
6054	ENSG00000028310	BRD9	chr5	-	889586	889766	889586	889647	891154	891287	22,16	298,319	68,73	331,241	268	149	4.87299e-12	1.09197e-09	0.039,0.027	0.103,0.144	-0.09
6063	ENSG00000204713	TRIM27	chr6	-	28903001	28908840	28903001	28904665	28908972	28909088	174,179	12,0	739,864	0,0	4324	149	0.000270366	0.00725399	0.333,1.0	1.0,1.0	-0.334
6111	ENSG00000272752	STAG3L5P-PVRIG2P-PILRB	chr7	+	100352162	100352478	100352261	100352478	100351251	100351410	74,94	1,6	122,97	19,16	248	149	0.000200998	0.00581619	0.978,0.904	0.794,0.785	0.151
6135	ENSG00000064666	CNN2	chr19	+	1036066	1036246	1036129	1036246	1032558	1032696	18,15	1152,1271	22,32	787,1125	212	149	0.00328701	0.0473386	0.011,0.008	0.019,0.02	-0.01
6137	ENSG00000169230	PRELID1	chr5	+	177306421	177306949	177306454	177306949	177306097	177306176	9674,8987	152,129	8372,6915	213,130	182	149	0.00299876	0.0448586	0.981,0.983	0.97,0.978	0.008
6190	ENSG00000184371	CSF1	chr1	+	109923165	109924190	109924059	109924190	109921846	109921994	935,943	22,14	383,818	26,40	1043	149	2.82053e-06	0.000175503	0.859,0.906	0.678,0.745	0.171
6236	ENSG00000136699	SMPD4	chr2	-	130156584	130156813	130156584	130156675	130164373	130164445	20,26	0,0	11,21	0,7	287	149	0.000244663	0.00678215	1.0,1.0	1.0,0.609	0.196
6273	ENSG00000189046	ALKBH2	chr12	-	109092506	109092937	109092506	109092787	109093246	109093472	66,86	64,44	220,209	44,47	299	149	1.42274e-06	0.000102736	0.339,0.493	0.714,0.689	-0.285
6277	ENSG00000020922	MRE11	chr11	-	94445809	94445893	94445809	94445890	94447218	94447438	163,189	6,13	140,100	18,20	152	149	0.000252628	0.00696992	0.964,0.934	0.884,0.831	0.092
6367	ENSG00000147454	SLC25A37	chr8	+	23568258	23568378	23568321	23568378	23566682	23566940	34,25	0,0	61,39	6,13	212	149	2.53277e-06	0.000164602	1.0,1.0	0.877,0.678	0.222
6418	ENSG00000077232	DNAJC10	chr2	+	182739544	182740388	182740298	182740388	182732498	182732542	22,44	75,53	44,41	24,41	903	149	0.000271823	0.00725979	0.046,0.12	0.232,0.142	-0.104
6419	ENSG00000077232	DNAJC10	chr2	+	182739544	182740388	182740298	182740388	182736248	182736386	32,48	428,455	54,50	65,345	903	149	7.19821e-09	8.25536e-07	0.012,0.017	0.121,0.023	-0.057
6435	ENSG00000115307	AUP1	chr2	-	74526940	74527121	74526940	74527059	74527247	74527363	113,107	3056,2634	257,140	3693,2272	211	149	5.61549e-05	0.00220436	0.025,0.028	0.047,0.042	-0.018
6438	ENSG00000143499	SMYD2	chr1	+	214330949	214334308	214334199	214334308	214330167	214330278	620,578	2,4	491,521	0,0	3399	149	0.00332073	0.0474888	0.931,0.864	1.0,1.0	-0.103
6467	ENSG00000102081	FMR1	chrX	+	147944868	147945051	147944943	147945051	147943130	147943326	231,296	32,25	136,234	31,48	224	149	0.00120175	0.0221039	0.828,0.887	0.745,0.764	0.103
6492	ENSG00000078177	N4BP2	chr4	+	40142672	40142861	40142723	40142861	40136943	40137082	31,11	4,4	4,17	0,0	200	149	0.000142329	0.00431337	0.852,0.672	1.0,1.0	-0.238
6557	ENSG00000130717	UCK1	chr9	-	131529487	131529584	131529487	131529556	131530485	131530645	309,311	1,3	182,313	9,11	177	149	0.000116384	0.00379842	0.996,0.989	0.945,0.96	0.04
6572	ENSG00000173867	AC013489.1	chr15	-	88464702	88464876	88464702	88464873	88465586	88465773	362,394	19,44	303,443	14,16	152	149	0.00248619	0.0391628	0.949,0.898	0.955,0.964	-0.036
6648	ENSG00000185860	CCDC190	chr1	-	162855631	162855758	162855631	162855755	162859459	162859658	27,19	43,31	5,9	23,52	152	149	0.000274324	0.00729328	0.381,0.375	0.176,0.145	0.218
6664	ENSG00000111011	RSRC2	chr12	-	122518838	122519051	122518838	122519029	122520503	122520581	30,19	5,6	46,60	33,37	171	149	0.00197992	0.0333734	0.839,0.734	0.548,0.586	0.22
6695	ENSG00000163512	AZI2	chr3	-	28340401	28340622	28340401	28340601	28341511	28341596	21,22	6,3	32,36	1,0	170	149	8.36615e-05	0.00300206	0.754,0.865	0.966,1.0	-0.173
6696	ENSG00000204256	BRD2	chr6	+	32977259	32977570	32977441	32977570	32976561	32976936	33,21	547,504	118,107	467,775	331	149	2.47691e-13	8.52202e-11	0.026,0.018	0.102,0.059	-0.058
6719	ENSG00000089818	NECAP1	chr12	+	8091839	8092784	8092675	8092784	8090194	8090299	34,26	16,11	132,92	7,17	985	149	0.000981492	0.0190723	0.243,0.263	0.74,0.45	-0.342
6736	ENSG00000197275	RAD54B	chr8	-	94399413	94399621	94399413	94399565	94400237	94400463	125,123	2,0	117,127	7,4	205	149	0.0030339	0.0450389	0.978,1.0	0.924,0.958	0.048
6800	ENSG00000160753	RUSC1	chr1	+	155326579	155327132	155326897	155327132	155325863	155325910	375,391	23,17	421,345	9,8	467	149	0.00295608	0.0447931	0.839,0.88	0.937,0.932	-0.075
6801	ENSG00000160753	RUSC1	chr1	+	155326609	155327132	155326897	155327132	155325863	155325910	190,217	23,17	248,178	9,8	437	149	0.00226298	0.0365641	0.738,0.813	0.904,0.884	-0.119
6820	ENSG00000227372	TP73-AS1	chr1	-	3737211	3738513	3737211	3737854	3740232	3740387	23,23	2,4	17,35	0,1	808	149	0.000549485	0.0124858	0.68,0.515	1.0,0.866	-0.336
6831	ENSG00000165792	METTL17	chr14	+	20992091	20992205	20992123	20992205	20990463	20990598	52,50	449,465	98,77	226,411	181	149	6.75195e-06	0.000376116	0.087,0.081	0.263,0.134	-0.115
6858	ENSG00000164877	MICALL2	chr7	-	1440590	1442484	1440590	1440684	1444651	1445428	89,87	0,0	147,116	5,0	1949	149	0.00200462	0.0336926	1.0,1.0	0.692,1.0	0.154
6876	ENSG00000011275	RNF216	chr7	-	5739275	5739621	5739275	5739352	5740972	5741644	13,9	197,224	23,22	77,261	418	149	0.000420287	0.0100337	0.023,0.014	0.096,0.029	-0.044
6916	ENSG00000204257	HLA-DMA	chr6	-	32949610	32949889	32949610	32949787	32950518	32950803	10,12	2,2	3,15	0,0	251	149	0.00280964	0.0433604	0.748,0.781	1.0,1.0	-0.236
7004	ENSG00000196923	PDLIM7	chr5	-	177489770	177490031	177489770	177489832	177490869	177490906	23,33	334,345	64,52	407,351	348	149	0.00127018	0.0231441	0.029,0.039	0.063,0.06	-0.027
7026	ENSG00000164054	SHISA5	chr3	-	48467875	48469186	48467875	48468217	48469360	48469573	4266,4646	29,37	3121,3802	7,13	1118	149	0.000159612	0.00476311	0.951,0.944	0.983,0.975	-0.031
7038	ENSG00000072609	CHFR	chr12	-	132869618	132869834	132869618	132869798	132870723	132870783	28,38	58,74	6,30	36,115	185	149	0.00301732	0.0449067	0.28,0.293	0.118,0.174	0.14
7122	ENSG00000135164	DMTF1	chr7	+	87182016	87182337	87182227	87182337	87181308	87181341	29,27	81,86	87,89	61,150	360	149	0.000270104	0.00725399	0.129,0.115	0.371,0.197	-0.162
7123	ENSG00000135164	DMTF1	chr7	+	87182055	87182337	87182227	87182337	87181308	87181341	29,35	81,86	76,84	61,150	321	149	0.00346628	0.0489717	0.143,0.159	0.366,0.206	-0.135
7127	ENSG00000051825	MPHOSPH9	chr12	-	123162114	123162218	123162114	123162192	123163949	123164090	31,26	0,1	20,23	0,11	175	149	0.000657348	0.014293	1.0,0.957	1.0,0.64	0.158
7137	ENSG00000234545	FAM133B	chr7	-	92577654	92577717	92577654	92577676	92578149	92578182	633,477	13,7	650,419	18,25	190	149	0.00296536	0.0448175	0.974,0.982	0.966,0.929	0.03
7236	ENSG00000145191	EIF2B5	chr3	+	184143441	184144224	184144098	184144224	184143051	184143142	656,671	4,10	691,658	1,1	806	149	0.000709048	0.014964	0.968,0.925	0.992,0.992	-0.045
7251	ENSG00000088038	CNOT3	chr19	+	54142925	54143003	54142928	54143003	54137761	54137993	19,46	136,137	5,15	74,130	152	149	0.00310136	0.0455776	0.12,0.248	0.062,0.102	0.102
7281	ENSG00000134905	CARS2	chr13	-	110642314	110644182	110642314	110642521	110644384	110644483	104,90	490,514	286,189	448,358	1810	149	1.33227e-15	6.49369e-13	0.017,0.014	0.05,0.042	-0.03
7300	ENSG00000123066	MED13L	chr12	-	115997009	115997230	115997009	115997227	116003002	116003102	38,57	3,7	21,82	0,2	152	149	0.00250556	0.0392895	0.925,0.889	1.0,0.976	-0.081
7352	ENSG00000089006	SNX5	chr20	-	17953995	17954223	17953995	17954117	17955364	17955475	53,86	1382,1289	73,84	657,1141	255	149	0.00063049	0.0137602	0.022,0.038	0.061,0.041	-0.021
7353	ENSG00000089006	SNX5	chr20	-	17953995	17954231	17953995	17954117	17955364	17955475	46,74	1382,1289	65,77	657,1141	263	149	0.000357371	0.00900976	0.019,0.031	0.053,0.037	-0.02
7411	ENSG00000234741	GAS5	chr1	-	173864256	173864704	173864256	173864304	173865470	173865547	770,585	6,13	3366,2094	0,0	549	149	1.29758e-06	9.73018e-05	0.972,0.924	1.0,1.0	-0.052
7412	ENSG00000234741	GAS5	chr1	-	173864256	173865282	173864256	173864304	173865470	173865547	2063,1829	6,13	6873,4814	0,0	1127	149	9.09869e-05	0.00311218	0.978,0.949	1.0,1.0	-0.036
7423	ENSG00000157881	PANK4	chr1	-	2510677	2510782	2510677	2510748	2511337	2511387	93,97	5,13	129,112	44,24	183	149	0.000136435	0.00417807	0.938,0.859	0.705,0.792	0.15
7432	ENSG00000005302	MSL3	chrX	+	11765469	11765729	11765521	11765729	11763779	11763938	121,88	14,4	44,67	0,2	201	149	0.00102682	0.0197562	0.865,0.942	1.0,0.961	-0.077
7433	ENSG00000005302	MSL3	chrX	+	11766960	11768682	11768572	11768682	11765466	11765729	75,74	262,264	170,162	124,213	1761	149	3.33067e-16	1.77101e-13	0.024,0.023	0.104,0.06	-0.058
7451	ENSG00000196696	AC009022.1	chr16	-	70038904	70039100	70038904	70038985	70042350	70042416	9,13	0,0	11,16	5,3	264	149	7.88048e-06	0.000422871	1.0,1.0	0.554,0.751	0.347
7505	ENSG00000178761	FAM219B	chr15	-	74899991	74902063	74899991	74900137	74902603	74902786	584,522	11,2	1168,1056	0,3	2075	149	6.88486e-05	0.00253268	0.792,0.949	1.0,0.962	-0.11
7518	ENSG00000185753	CXorf38	chrX	-	40639008	40640320	40639008	40639128	40647006	40647141	6,15	35,47	26,14	15,37	1341	149	0.0011655	0.0215729	0.019,0.034	0.161,0.04	-0.074
7560	ENSG00000139218	SCAF11	chr12	-	45919130	45922194	45919130	45919309	45922462	45922582	3947,3988	11,14	3617,3811	34,22	3034	149	0.000399019	0.0097514	0.946,0.933	0.839,0.895	0.073
7576	ENSG00000111203	ITFG2	chr12	+	2830216	2830885	2830833	2830885	2824089	2824252	30,19	0,0	76,45	3,5	766	149	4.91609e-05	0.00194285	1.0,1.0	0.831,0.636	0.266
7695	ENSG00000133142	TCEAL4	chrX	+	103585969	103586291	103586218	103586291	103585562	103585624	24,20	933,875	66,54	779,739	398	149	3.24305e-09	4.12361e-07	0.01,0.008	0.031,0.027	-0.02
7724	ENSG00000072778	ACADVL	chr17	+	7224479	7224552	7224483	7224552	7224320	7224393	1664,1400	27,25	1428,1229	55,38	153	149	0.000267311	0.00723844	0.984,0.982	0.962,0.969	0.017
7732	ENSG00000215301	DDX3X	chrX	+	41337690	41339083	41339035	41339083	41337407	41337465	59,76	1673,1929	154,140	340,1903	1494	149	1.1908e-05	0.000580415	0.004,0.004	0.043,0.007	-0.021
7733	ENSG00000215301	DDX3X	chrX	+	41337690	41339083	41339038	41339083	41337407	41337465	89,122	30,37	163,187	7,29	1497	149	0.00216457	0.0355633	0.228,0.247	0.699,0.391	-0.307
7757	ENSG00000122126	OCRL	chrX	+	129540743	129540823	129540747	129540823	129540274	129540478	85,99	16,9	6,87	0,1	153	149	1.05271e-05	0.000526013	0.838,0.915	1.0,0.988	-0.117
7835	ENSG00000269335	IKBKG	chrX	+	154558531	154558650	154558534	154558650	154556164	154556376	13,10	9,4	26,40	0,8	152	149	0.0032362	0.046969	0.586,0.71	1.0,0.831	-0.268
7838	ENSG00000223959	AFG3L1P	chr16	+	89979301	89980336	89980241	89980336	89978809	89978878	11,15	17,30	67,46	32,54	1089	149	0.00336874	0.047941	0.081,0.064	0.223,0.104	-0.091
7848	ENSG00000111364	DDX55	chr12	+	123609938	123610128	123610002	123610128	123608679	123608829	283,271	7,5	254,330	32,14	213	149	3.44967e-05	0.00148361	0.966,0.974	0.847,0.943	0.075
7850	ENSG00000168066	SF1	chr11	-	64764605	64766155	64764605	64765518	64766899	64767079	1637,1756	498,489	1456,2167	294,407	786	149	0.000410561	0.00989017	0.384,0.405	0.484,0.502	-0.098
7884	ENSG00000205581	HMGN1	chr21	-	39345829	39347292	39345829	39345958	39347378	39347483	85,37	30,31	814,664	31,26	1483	149	0	0	0.222,0.107	0.725,0.72	-0.558
7946	ENSG00000104756	KCTD9	chr8	-	25439605	25439792	25439605	25439664	25440576	25440673	36,26	476,499	28,52	123,460	277	149	8.57178e-05	0.00302899	0.039,0.027	0.109,0.057	-0.05
8330	ENSG00000158850	B4GALT3	chr1	-	161176433	161177106	161176433	161176579	161177422	161177479	20,33	98,111	33,33	23,68	676	149	8.59656e-05	0.00302899	0.043,0.061	0.24,0.097	-0.116
8394	ENSG00000198000	NOL8	chr9	-	92299889	92300810	92299889	92300016	92301550	92301822	15,12	270,311	196,119	463,405	943	149	0	0	0.009,0.006	0.063,0.044	-0.046
8418	ENSG00000148334	PTGES2	chr9	-	128122361	128122646	128122361	128122479	128122933	128123134	15,9	599,683	25,19	463,537	316	149	0.00293671	0.044757	0.012,0.006	0.025,0.016	-0.011
8549	ENSG00000110619	CARS	chr11	-	3001969	3002174	3001969	3002053	3002540	3002600	20,10	388,437	43,23	352,366	270	149	9.15271e-05	0.00311245	0.028,0.012	0.063,0.034	-0.029
8551	ENSG00000110619	CARS	chr11	-	3040895	3041031	3040895	3040984	3042164	3042256	11,13	100,152	11,22	24,110	196	149	0.00243531	0.0387069	0.077,0.061	0.258,0.132	-0.126
8555	ENSG00000005801	ZNF195	chr11	-	3361742	3368855	3361742	3361889	3370974	3371070	42,58	0,0	208,257	2,13	7115	149	3.66681e-06	0.000221105	1.0,1.0	0.685,0.293	0.511
8775	ENSG00000100461	RBM23	chr14	-	22902186	22904190	22902186	22902382	22904260	22904326	17,8	309,277	68,64	91,247	1957	149	1.29896e-13	5.06508e-11	0.004,0.002	0.054,0.019	-0.033
8793	ENSG00000136270	TBRG4	chr7	-	45108826	45109287	45108826	45109243	45111663	45112047	400,475	27,0	202,475	1,0	193	149	3.00852e-05	0.00132579	0.92,1.0	0.994,1.0	-0.037
8830	ENSG00000255717	SNHG1	chr11	-	62853800	62854064	62853800	62853833	62854518	62854551	226,276	36,41	920,724	51,40	380	149	1.59651e-07	1.50613e-05	0.711,0.725	0.876,0.876	-0.158
8881	ENSG00000142186	SCYL1	chr11	+	65536585	65536750	65536590	65536750	65536258	65536334	200,275	2,2	401,379	11,13	154	149	0.00343633	0.048666	0.99,0.993	0.972,0.966	0.023
8921	ENSG00000120896	SORBS3	chr8	+	22565825	22566484	22566344	22566484	22565267	22565354	28,46	3,7	31,53	2,0	668	149	0.00161243	0.0284928	0.676,0.594	0.776,1.0	-0.253
8946	ENSG00000110075	PPP6R3	chr11	+	68587797	68588024	68587977	68588024	68583042	68583129	126,121	10,3	59,129	0,0	329	149	4.38357e-05	0.00175613	0.851,0.948	1.0,1.0	-0.101
8949	ENSG00000110075	PPP6R3	chr11	+	68587944	68588024	68587977	68588024	68583042	68583129	113,110	10,3	43,115	0,0	182	149	0.000243578	0.00678215	0.902,0.968	1.0,1.0	-0.065
8988	ENSG00000159063	ALG8	chr11	-	78106806	78106946	78106806	78106912	78109441	78109581	810,756	2,4	683,514	23,5	183	149	0.000197504	0.00577599	0.997,0.994	0.96,0.988	0.022
9028	ENSG00000187240	DYNC2H1	chr11	+	103192096	103192264	103192117	103192264	103191516	103191619	15,15	1,4	9,24	0,0	170	149	0.0032568	0.047151	0.929,0.767	1.0,1.0	-0.152
9092	ENSG00000150433	TMEM218	chr11	-	125101200	125101303	125101200	125101256	125102131	125102317	31,29	2,0	20,24	3,7	196	149	0.000780762	0.0161367	0.922,1.0	0.835,0.723	0.182
9103	ENSG00000115368	WDR75	chr2	+	189449244	189450968	189450902	189450968	189448378	189448508	147,119	748,939	136,172	183,751	1807	149	6.48365e-10	9.48072e-08	0.016,0.01	0.058,0.019	-0.025
9188	ENSG00000085274	MYNN	chr3	+	169778767	169779561	169778883	169779561	169774264	169774561	72,77	20,17	54,152	1,19	265	149	0.00249078	0.0391628	0.669,0.718	0.968,0.818	-0.2
9241	ENSG00000123992	DNPEP	chr2	-	219386891	219386980	219386891	219386948	219387069	219387163	295,326	8,16	128,292	16,30	181	149	9.60363e-05	0.00322826	0.968,0.944	0.868,0.889	0.077
9242	ENSG00000138326	RPS24	chr10	+	78037438	78040225	78040200	78040225	78037193	78037304	681,476	176,94	2739,2153	138,60	2911	149	0	0	0.165,0.206	0.504,0.647	-0.39
9243	ENSG00000138326	RPS24	chr10	+	78037438	78040225	78040203	78040225	78037193	78037304	681,479	8454,5137	2740,2153	7520,3273	2914	149	0	0	0.004,0.005	0.018,0.033	-0.021
9277	ENSG00000107443	CCNJ	chr10	+	96057087	96057247	96057123	96057247	96056700	96057000	26,44	4,10	29,78	0,3	185	149	0.000120739	0.00388024	0.84,0.78	1.0,0.954	-0.167
9366	ENSG00000139044	B4GALNT3	chr12	+	553190	553983	553193	553983	552466	552528	12,9	6,4	4,15	1,0	152	149	0.000240714	0.00673655	0.662,0.688	0.797,1.0	-0.224
9462	ENSG00000110888	CAPRIN2	chr12	-	30719078	30720915	30719078	30719225	30723258	30723314	373,360	103,129	692,786	135,137	1839	149	0.000131944	0.00410499	0.227,0.184	0.293,0.317	-0.099
9477	ENSG00000109685	NSD2	chr4	+	1952751	1953524	1953323	1953524	1952104	1952231	28,35	509,679	53,41	126,517	721	149	1.87802e-08	2.03417e-06	0.011,0.011	0.08,0.016	-0.037
9541	ENSG00000012822	CALCOCO1	chr12	-	53725086	53725266	53725086	53725258	53727403	53727452	9,13	6,0	7,13	0,0	157	149	0.0014986	0.0267235	0.587,1.0	1.0,1.0	-0.207
9635	ENSG00000028203	VEZT	chr12	+	95299093	95301172	95300164	95301172	95296050	95296258	17,33	209,239	74,50	193,248	1220	149	2.90131e-06	0.000178629	0.01,0.017	0.045,0.024	-0.021
9701	ENSG00000198270	TMEM116	chr12	-	111933885	111936830	111933885	111934030	111938160	111938210	8,14	6,0	28,60	0,0	2949	149	0.000316019	0.00825176	0.063,1.0	1.0,1.0	-0.469
9784	ENSG00000102710	SUPT20H	chr13	-	37022010	37023044	37022010	37022080	37024034	37024193	253,262	109,164	461,403	127,101	1113	149	1.86393e-06	0.000125312	0.237,0.176	0.327,0.348	-0.131
9785	ENSG00000102710	SUPT20H	chr13	-	37022010	37023044	37022010	37022317	37024034	37024193	90,85	116,147	271,215	129,103	876	149	6.02518e-13	1.67816e-10	0.117,0.09	0.263,0.262	-0.159
9819	ENSG00000121310	ECHDC2	chr1	-	52905033	52906611	52905033	52905090	52907867	52907954	80,87	14,11	280,165	3,11	1670	149	0.00109049	0.0204433	0.338,0.414	0.893,0.572	-0.356
9847	ENSG00000125457	MIF4GD	chr17	-	75269346	75269469	75269346	75269448	75270113	75270245	19,17	2,4	9,35	0,0	170	149	0.000813153	0.0166882	0.893,0.788	1.0,1.0	-0.159
9888	ENSG00000100908	EMC9	chr14	-	24139544	24139789	24139544	24139614	24140888	24140965	52,73	335,364	165,84	400,320	324	149	3.68698e-05	0.00150805	0.067,0.084	0.159,0.108	-0.058
9889	ENSG00000100908	EMC9	chr14	-	24139544	24139816	24139544	24139614	24140888	24140965	36,44	335,364	122,47	400,320	351	149	7.0152e-05	0.00256449	0.044,0.049	0.115,0.059	-0.04
9940	ENSG00000100650	SRSF5	chr14	+	69769510	69770540	69770466	69770540	69769181	69769251	141,203	2192,2051	2360,1594	2243,2117	1105	149	0	0	0.009,0.013	0.124,0.092	-0.097
9957	ENSG00000119718	EIF2B2	chr14	+	75005840	75005961	75005896	75005961	75004736	75004900	106,86	0,0	77,87	8,1	205	149	0.000916288	0.0182291	1.0,1.0	0.875,0.984	0.071

## Sheet: A5SS
ID	GeneID	geneSymbol	chr	strand	longExonStart_0base	longExonEnd	shortES	shortEE	flankingES	flankingEE	IJC_SAMPLE_1	SJC_SAMPLE_1	IJC_SAMPLE_2	SJC_SAMPLE_2	IncFormLen	SkipFormLen	PValue	FDR	IncLevel1	IncLevel2	IncLevelDifference
37	ENSG00000100395	L3MBTL2	chr22	+	41217122	41219536	41217122	41217202	41220733	41220868	222,332	0,1	101,234	0,6	2483	149	0.00142669	0.0214717	1.0,0.952	1.0,0.701	0.125
47	ENSG00000100124	ANKRD54	chr22	-	37832957	37833206	37833158	37833206	37832636	37832744	143,150	0,0	143,141	2,8	350	149	0.000336725	0.00720003	1.0,1.0	0.968,0.882	0.075
70	ENSG00000100209	HSCB	chr22	+	28744614	28744709	28744614	28744704	28745863	28746008	17,13	157,159	34,27	159,114	154	149	0.000526232	0.0101835	0.095,0.073	0.171,0.186	-0.095
126	ENSG00000170949	ZNF160	chr19	-	53091412	53091720	53091636	53091720	53086261	53086321	16,31	2,1	13,32	2,23	373	149	0.00291955	0.0384654	0.762,0.925	0.722,0.357	0.304
130	ENSG00000160193	WDR4	chr21	-	42873550	42873691	42873602	42873691	42863439	42863596	388,390	6,4	189,395	15,31	201	149	7.93196e-09	9.12875e-07	0.98,0.986	0.903,0.904	0.08
142	ENSG00000126453	BCL2L12	chr19	+	49669023	49669164	49669023	49669115	49670215	49670488	11,23	462,561	2,8	476,478	198	149	0.00156417	0.0231841	0.018,0.03	0.003,0.012	0.017
146	ENSG00000142541	RPL13A	chr19	+	49489849	49490090	49489849	49489912	49490231	49490297	38,33	35,45	44,31	148,153	327	149	9.14039e-08	7.77529e-06	0.331,0.25	0.119,0.085	0.188
155	ENSG00000130529	TRPM4	chr19	+	49182577	49182922	49182577	49182867	49183077	49183212	11,18	0,1	5,9	3,2	204	149	0.000856858	0.0144521	1.0,0.929	0.549,0.767	0.306
157	ENSG00000104852	SNRNP70	chr19	+	49102113	49103587	49102113	49102173	49104633	49104735	87,110	23,20	579,565	47,32	1563	149	2.45635e-06	0.000133496	0.265,0.344	0.54,0.627	-0.279
167	ENSG00000105486	LIG1	chr19	-	48120166	48121322	48121169	48121322	48119136	48119190	14,12	213,192	77,69	190,170	1152	149	1.11022e-16	4.3443e-14	0.008,0.008	0.05,0.05	-0.042
172	ENSG00000090372	STRN4	chr19	-	46721985	46722340	46722241	46722340	46720535	46720771	422,501	5,10	345,445	0,0	405	149	0.000471125	0.00940567	0.969,0.949	1.0,1.0	-0.041
202	ENSG00000090013	BLVRB	chr19	-	40458173	40458545	40458380	40458545	40451363	40451492	15,31	0,0	27,19	5,2	356	149	3.49363e-05	0.00131448	1.0,1.0	0.693,0.799	0.254
249	ENSG00000181896	ZNF101	chr19	+	19677863	19677990	19677863	19677986	19678725	19678786	10,18	27,21	61,89	18,55	153	149	0.00045498	0.00922455	0.265,0.455	0.767,0.612	-0.33
457	ENSG00000134030	CTIF	chr18	+	48757918	48758411	48757918	48758405	48761389	48761689	9,20	17,21	0,9	8,45	155	149	0.000828722	0.0142228	0.337,0.478	0.0,0.161	0.327
470	ENSG00000101782	RIOK3	chr18	+	23473428	23473626	23473428	23473483	23474947	23475107	725,798	6,3	237,561	9,11	292	149	0.000213306	0.00499824	0.984,0.993	0.931,0.963	0.041
582	ENSG00000108439	PNPO	chr17	+	47944615	47945612	47944615	47944715	47945860	47945989	159,181	5,5	56,142	0,0	1046	149	6.24055e-05	0.00195772	0.819,0.838	1.0,1.0	-0.171
623	ENSG00000131470	PSMC3IP	chr17	-	42574098	42574210	42574195	42574210	42573477	42573623	225,165	17,8	288,232	52,25	246	149	0.000792435	0.0138429	0.889,0.926	0.77,0.849	0.098
627	ENSG00000108773	KAT2A	chr17	-	42119053	42119436	42119244	42119436	42118296	42118403	58,43	397,408	180,90	159,364	340	149	1.31699e-06	7.6916e-05	0.06,0.044	0.332,0.098	-0.163
702	ENSG00000072310	SREBF1	chr17	-	17817547	17817916	17817695	17817916	17817255	17817457	6,32	189,252	24,38	71,249	297	149	0.000328783	0.00706883	0.016,0.06	0.145,0.071	-0.07
747	ENSG00000167840	ZNF232	chr17	-	5109393	5109868	5109710	5109868	5108925	5109052	48,40	3,4	170,190	0,4	466	149	0.0027395	0.0363378	0.836,0.762	1.0,0.938	-0.17
779	ENSG00000197912	SPG7	chr16	+	89528631	89529579	89528631	89529524	89530682	89530808	602,737	6,7	323,639	7,22	204	149	0.000672262	0.0121785	0.987,0.987	0.971,0.955	0.024
793	ENSG00000197912	SPG7	chr16	+	89554485	89556085	89554485	89554563	89556886	89557173	163,172	252,308	232,247	241,276	1671	149	0.0014713	0.0218905	0.055,0.047	0.079,0.074	-0.025
808	ENSG00000141756	FKBP10	chr17	+	41819529	41820049	41819529	41819675	41820268	41820461	94,139	2169,1966	255,148	1039,1564	523	149	7.88258e-15	2.80405e-12	0.012,0.02	0.065,0.026	-0.029
809	ENSG00000074755	ZZEF1	chr17	-	4070683	4070924	4070810	4070924	4067162	4067242	149,250	1,2	37,183	4,13	276	149	2.307e-06	0.000128961	0.988,0.985	0.833,0.884	0.128
813	ENSG00000123154	WDR83	chr19	+	12669976	12670097	12669976	12670080	12670179	12670285	66,48	1,1	66,44	11,5	166	149	4.23842e-05	0.00151119	0.983,0.977	0.843,0.888	0.115
825	ENSG00000074356	NCBP3	chr17	-	3823792	3825050	3824941	3825050	3821952	3822052	14,19	444,465	80,150	220,423	1298	149	0	0	0.004,0.005	0.04,0.039	-0.035
1122	ENSG00000213614	HEXA	chr15	-	72353690	72355624	72355558	72355624	72353067	72353178	443,407	5,4	235,373	13,11	2017	149	0.000621703	0.0115911	0.867,0.883	0.572,0.715	0.232
1231	ENSG00000259316	AC087632.1	chr15	-	64365973	64366075	64365985	64366075	64300318	64300723	214,167	9,16	164,140	29,16	161	149	0.0027337	0.0363378	0.957,0.906	0.84,0.89	0.067
1269	ENSG00000146457	WTAP	chr6	+	159748190	159750010	159748190	159748369	159753459	159753614	3741,3200	175,165	2810,4128	343,447	1790	149	1.35703e-12	3.54003e-10	0.64,0.617	0.405,0.435	0.209
1270	ENSG00000115760	BIRC6	chr2	+	32453807	32453954	32453807	32453942	32463193	32463381	16,47	35,85	2,19	12,82	161	149	0.00300058	0.0394003	0.297,0.339	0.134,0.177	0.163
1273	ENSG00000175048	ZDHHC14	chr6	+	157628348	157628486	157628348	157628374	157632833	157632882	424,473	7,6	256,622	6,31	261	149	0.000701107	0.0124701	0.972,0.978	0.961,0.92	0.034
1300	ENSG00000125459	MSTO1	chr1	+	155611215	155611355	155611215	155611291	155611548	155611603	15,20	195,198	28,19	76,165	213	149	0.00348669	0.0435891	0.051,0.066	0.205,0.075	-0.081
1326	ENSG00000118181	RPS25	chr11	-	119017924	119018053	119017957	119018053	119017361	119017433	31,12	77,60	43,45	61,56	182	149	0.000486534	0.009664	0.248,0.141	0.366,0.397	-0.187
1372	ENSG00000137200	CMTR1	chr6	+	37475320	37475916	37475320	37475412	37476125	37476194	24,13	285,312	81,36	120,316	653	149	4.11601e-11	7.66949e-09	0.019,0.009	0.133,0.025	-0.065
1384	ENSG00000204387	C6orf48	chr6	+	31834907	31835200	31834907	31835057	31835410	31835451	884,747	109,126	1427,1130	117,75	292	149	3.67478e-06	0.000189203	0.805,0.752	0.862,0.885	-0.095
1387	ENSG00000156256	USP16	chr21	+	29042471	29043599	29042471	29042528	29046666	29047321	626,603	7,7	502,466	0,0	1220	149	3.55747e-05	0.00132575	0.916,0.913	1.0,1.0	-0.085
1394	ENSG00000221838	AP4M1	chr7	+	100101879	100102393	100101879	100101968	100102674	100102781	15,15	89,82	34,28	45,75	574	149	4.12601e-05	0.00149491	0.042,0.045	0.164,0.088	-0.083
1395	ENSG00000221838	AP4M1	chr7	+	100101879	100102393	100101879	100101989	100102674	100102781	13,15	11,8	32,27	6,1	553	149	0.000928214	0.0155218	0.242,0.336	0.59,0.879	-0.445
1407	ENSG00000163660	CCNL1	chr3	-	157151728	157151930	157151916	157151930	157150281	157150381	43,32	15,26	246,169	34,24	337	149	6.47213e-05	0.00200995	0.559,0.352	0.762,0.757	-0.304
1421	ENSG00000175061	SNHG29	chr17	+	16439326	16439703	16439326	16439414	16440184	16440253	2844,2564	3208,2970	2790,2954	2334,2107	438	149	0.000160249	0.00404552	0.232,0.227	0.289,0.323	-0.076
1433	ENSG00000181991	MRPS11	chr15	+	88467907	88469145	88467907	88468024	88472626	88472725	47,31	676,609	120,132	434,499	1270	149	0	0	0.008,0.006	0.031,0.03	-0.024
1529	ENSG00000154134	ROBO3	chr11	+	124877518	124877752	124877518	124877658	124877936	124878131	11,14	1,1	14,12	9,4	243	149	0.00183079	0.0257038	0.871,0.896	0.488,0.648	0.315
1534	ENSG00000126456	IRF3	chr19	-	49661449	49662328	49661947	49662328	49660712	49660828	26,15	208,239	70,49	327,256	647	149	0.000103768	0.00294995	0.028,0.014	0.047,0.042	-0.023
1547	ENSG00000105341	DMAC2	chr19	-	41436391	41436472	41436428	41436472	41433536	41433673	504,492	17,20	195,453	0,4	186	149	1.4284e-05	0.000621035	0.96,0.952	1.0,0.989	-0.038
1626	ENSG00000104731	KLHDC4	chr16	-	87756398	87756477	87756421	87756477	87755193	87755292	97,95	2,0	68,158	4,10	172	149	0.001028	0.0166428	0.977,1.0	0.936,0.932	0.054
1629	ENSG00000048140	TSPAN17	chr5	+	176652742	176655020	176652742	176652913	176656077	176656125	414,376	11,8	231,489	0,5	2256	149	0.00365422	0.0452499	0.713,0.756	1.0,0.866	-0.199
1686	ENSG00000182093	WRB	chr21	+	39390697	39391476	39390697	39390863	39391768	39391836	61,34	638,654	62,80	279,458	762	149	1.37889e-08	1.45827e-06	0.018,0.01	0.042,0.033	-0.024
1709	ENSG00000166004	CEP295	chr11	+	93695496	93695673	93695496	93695634	93696319	93696417	16,16	5,11	23,36	4,2	188	149	0.00220163	0.0303344	0.717,0.535	0.82,0.934	-0.251
1764	ENSG00000174720	LARP7	chr4	+	112644667	112644871	112644667	112644768	112646350	112646451	578,569	29,13	586,332	46,28	252	149	0.000247002	0.0055547	0.922,0.963	0.883,0.875	0.064
1803	ENSG00000251022	THAP9-AS1	chr4	-	82900333	82900569	82900371	82900569	82900076	82900223	17,15	13,14	67,63	2,9	187	149	9.10988e-09	1.01848e-06	0.51,0.461	0.964,0.848	-0.42
1819	ENSG00000163161	ERCC3	chr2	-	127291911	127292846	127292609	127292846	127290223	127290273	10,30	335,346	38,21	99,290	847	149	2.54147e-05	0.00101477	0.005,0.015	0.063,0.013	-0.028
1820	ENSG00000163161	ERCC3	chr2	-	127292083	127292846	127292609	127292846	127290223	127290273	8,28	335,346	32,13	99,290	675	149	0.00104923	0.0168264	0.005,0.018	0.067,0.01	-0.027
1908	ENSG00000161013	MGAT4B	chr5	-	179799505	179800068	179799953	179800068	179799202	179799250	28,10	26,18	83,34	12,14	597	149	0.000145156	0.00371238	0.212,0.122	0.633,0.377	-0.338
1965	ENSG00000205981	DNAJC19	chr3	-	180986942	180987022	180986997	180987022	180985925	180985996	1423,1375	56,57	1473,1101	34,14	204	149	5.32615e-05	0.0017662	0.949,0.946	0.969,0.983	-0.028
1966	ENSG00000205981	DNAJC19	chr3	-	180986947	180987022	180986997	180987022	180985925	180985996	362,300	56,57	329,258	34,14	199	149	0.000178487	0.00439258	0.829,0.798	0.879,0.932	-0.092
2019	ENSG00000276291	FRG1HP	chr9	+	40992260	40992775	40992260	40992479	40993252	40993434	29,41	11,20	90,70	5,10	445	149	3.12492e-05	0.00122278	0.469,0.407	0.858,0.701	-0.342
2026	ENSG00000109184	DCUN1D4	chr4	+	51886567	51887244	51886567	51886638	51891759	51891851	13,28	72,119	68,49	77,221	755	149	0.00324262	0.0413302	0.034,0.044	0.148,0.042	-0.056
2085	ENSG00000175455	CCDC14	chr3	-	123955842	123956795	123956739	123956795	123948895	123949132	88,115	41,45	206,258	0,7	1046	149	0	0	0.234,0.267	1.0,0.84	-0.669
2108	ENSG00000197808	ZNF461	chr19	-	36658298	36658425	36658335	36658425	36656447	36656543	3,20	4,1	13,37	0,0	186	149	0.00176287	0.025084	0.375,0.941	1.0,1.0	-0.342
2145	ENSG00000135317	SNX14	chr6	-	85547111	85547226	85547115	85547226	85543604	85543760	506,583	2,2	160,379	5,11	153	149	0.0030296	0.0395525	0.996,0.996	0.969,0.971	0.026
2150	ENSG00000127483	HP1BP3	chr1	-	20780344	20780540	20780349	20780540	20779811	20779911	586,680	29,20	225,719	45,59	154	149	1.18681e-07	9.47749e-06	0.951,0.97	0.829,0.922	0.085
2166	ENSG00000112282	MED23	chr6	-	131592387	131593171	131593005	131593171	131591312	131591527	89,107	0,0	124,125	10,0	767	149	0.000226489	0.0052441	1.0,1.0	0.707,1.0	0.147
2193	ENSG00000122861	PLAU	chr10	+	73911524	73911925	73911524	73911612	73912040	73912068	13,13	209,255	21,40	141,221	462	149	1.33882e-05	0.000595613	0.02,0.016	0.046,0.055	-0.033
2258	ENSG00000117335	CD46	chr1	+	207767012	207770362	207767012	207767195	207785070	207785106	106,124	3,1	520,556	1,0	3316	149	0.00287787	0.0380442	0.614,0.848	0.959,1.0	-0.249
2354	ENSG00000256269	HMBS	chr11	+	119092124	119092523	119092124	119092163	119092757	119092811	290,277	2,5	300,250	16,12	509	149	0.000124432	0.00333495	0.977,0.942	0.846,0.859	0.107
2367	ENSG00000213024	NUP62	chr19	-	49929325	49929504	49929416	49929504	49927693	49927848	48,50	6,2	35,75	0,1	240	149	0.00099316	0.0163976	0.832,0.939	1.0,0.979	-0.104
2410	ENSG00000106400	ZNHIT1	chr7	+	101218318	101221796	101218318	101218485	101222603	101222774	58,62	26,31	300,263	25,15	3460	149	6.82787e-14	2.05519e-11	0.088,0.079	0.341,0.43	-0.302
2535	ENSG00000269893	SNHG8	chr4	+	118278708	118279137	118278708	118278792	118279388	118279431	463,334	178,168	839,746	147,110	494	149	3.35176e-13	9.36818e-11	0.44,0.375	0.633,0.672	-0.245
2551	ENSG00000168000	BSCL2	chr11	-	62706202	62706344	62706258	62706344	62705300	62705617	71,82	23,17	42,74	5,5	205	149	0.00126964	0.0197147	0.692,0.778	0.859,0.915	-0.152
2616	ENSG00000084072	PPIE	chr1	+	39745374	39748767	39745374	39745498	39748902	39749088	65,61	460,442	178,142	337,419	3418	149	1.13802e-06	6.74708e-05	0.006,0.006	0.023,0.015	-0.013
2689	ENSG00000117616	RSRP1	chr1	-	25244176	25245301	25245149	25245301	25243549	25243633	108,81	38,64	371,347	34,58	1122	149	1.22815e-07	9.61153e-06	0.274,0.144	0.592,0.443	-0.308
2701	ENSG00000163479	SSR2	chr1	-	156012384	156012565	156012394	156012565	156011809	156011887	16,9	7,0	16,11	0,1	159	149	0.00331115	0.0419306	0.682,1.0	1.0,0.912	-0.115
2923	ENSG00000008128	CDK11A	chr1	-	1707408	1707584	1707524	1707584	1705641	1705732	158,185	24,17	188,130	48,48	265	149	4.36475e-05	0.00152493	0.787,0.86	0.688,0.604	0.178
2950	ENSG00000171163	ZNF692	chr1	-	248856287	248856422	248856372	248856422	248855557	248855946	54,51	9,12	172,106	9,8	234	149	0.00116538	0.0183139	0.793,0.73	0.924,0.894	-0.147
2957	ENSG00000131778	CHD1L	chr1	+	147270931	147271113	147270931	147271005	147272170	147272281	14,8	324,340	28,27	123,250	257	149	9.44306e-09	1.02641e-06	0.024,0.013	0.117,0.059	-0.069
2980	ENSG00000043514	TRIT1	chr1	-	39850118	39850261	39850122	39850261	39847985	39848097	67,86	3,7	49,58	17,9	153	149	0.000689421	0.0123183	0.956,0.923	0.737,0.863	0.139
3048	ENSG00000148335	NTMT1	chr9	+	129632649	129632865	129632649	129632801	129634053	129634306	1433,1354	12,11	1261,1393	43,46	213	149	1.4497e-09	2.02596e-07	0.988,0.989	0.954,0.955	0.034
3059	ENSG00000116001	TIA1	chr2	-	70216752	70216994	70216885	70216994	70216403	70216499	27,44	539,512	64,61	253,421	282	149	1.89105e-08	1.94728e-06	0.026,0.043	0.118,0.071	-0.06
3096	ENSG00000042445	RETSAT	chr2	-	85345512	85346094	85345974	85346094	85344593	85344732	14,8	218,246	26,34	110,223	611	149	2.54177e-07	1.84184e-05	0.015,0.008	0.054,0.036	-0.034
3123	ENSG00000173230	GOLGB1	chr3	-	121669196	121669355	121669211	121669355	121668060	121668158	28,15	45,39	12,12	59,66	164	149	0.00172784	0.0248568	0.361,0.259	0.156,0.142	0.161
3134	ENSG00000121897	LIAS	chr4	+	39467517	39468427	39467517	39467646	39470018	39470164	11,23	228,166	67,91	131,181	930	149	0	0	0.008,0.022	0.076,0.075	-0.06
3142	ENSG00000124067	SLC12A4	chr16	-	67962243	67963559	67963464	67963559	67961574	67961706	13,21	65,100	26,31	42,61	1370	149	0.000192715	0.00462635	0.021,0.022	0.063,0.052	-0.036
3200	ENSG00000137106	GRHPR	chr9	+	37422695	37422833	37422695	37422805	37424844	37424975	407,460	54,39	268,340	44,74	177	149	0.00103759	0.0167082	0.864,0.909	0.837,0.795	0.071
3215	ENSG00000141428	C18orf21	chr18	+	35972624	35972840	35972624	35972805	35974895	35975095	25,28	0,0	33,26	0,7	184	149	0.00092473	0.0155218	1.0,1.0	1.0,0.75	0.125
3219	ENSG00000095564	BTAF1	chr10	+	91959064	91959282	91959064	91959154	91959784	91959880	14,30	97,131	74,65	8,109	277	149	0.000406522	0.0084165	0.072,0.11	0.833,0.243	-0.447
3223	ENSG00000115524	SF3B1	chr2	-	197418895	197420542	197420427	197420542	197418508	197418588	206,152	1681,2059	478,421	242,1376	1681	149	0	0	0.011,0.007	0.149,0.026	-0.079
3259	ENSG00000132424	PNISR	chr6	-	99403828	99404702	99404602	99404702	99402539	99402710	301,303	191,236	803,657	258,240	923	149	2.01226e-08	2.01897e-06	0.203,0.172	0.334,0.306	-0.133
3275	ENSG00000091127	PUS7	chr7	-	105470687	105470848	105470760	105470848	105468336	105468463	937,824	17,13	549,781	30,23	222	149	0.00045734	0.0092246	0.974,0.977	0.925,0.958	0.034
3349	ENSG00000198755	RPL10A	chr6	+	35468946	35469285	35468946	35469027	35469380	35469529	212,170	15370,14902	731,480	9901,10716	407	149	2.40119e-12	5.87241e-10	0.005,0.004	0.026,0.016	-0.016
3373	ENSG00000116857	TMEM9	chr1	-	201153848	201153959	201153857	201153959	201151760	201151852	9,20	346,336	1,4	222,230	158	149	0.000641731	0.0117341	0.024,0.053	0.004,0.016	0.028
3386	ENSG00000070882	OSBPL3	chr7	-	24834086	24834736	24834485	24834736	24830767	24830905	17,7	198,219	30,15	109,231	548	149	0.00158852	0.023368	0.023,0.009	0.07,0.017	-0.028
3428	ENSG00000101361	NOP56	chr20	+	2655933	2656214	2655933	2656034	2656400	2656549	2268,2650	1777,1544	3403,3229	1310,1386	329	149	4.80008e-06	0.000237756	0.366,0.437	0.541,0.513	-0.126
3566	ENSG00000107521	HPS1	chr10	-	98433939	98434091	98433982	98434091	98430570	98430670	68,65	4,2	25,36	10,6	192	149	0.000283632	0.00616995	0.93,0.962	0.66,0.823	0.204
3576	ENSG00000131748	STARD3	chr17	+	39657774	39657852	39657774	39657839	39657972	39658026	216,259	18,8	61,196	14,24	162	149	0.000426539	0.00869295	0.917,0.968	0.8,0.883	0.101
3579	ENSG00000187097	ENTPD5	chr14	-	74015823	74015930	74015847	74015930	74011090	74011150	36,43	2,0	10,33	4,5	173	149	0.000565833	0.0107481	0.939,1.0	0.683,0.85	0.203
3601	ENSG00000197062	ZSCAN26	chr6	+	28271853	28272336	28271853	28271934	28272669	28272787	15,21	2,2	35,55	16,36	551	149	0.000537698	0.0103138	0.67,0.74	0.372,0.292	0.373
3602	ENSG00000197062	ZSCAN26	chr6	+	28271853	28272339	28271853	28271934	28272669	28272787	21,23	2,2	48,71	16,36	554	149	0.000735782	0.0129108	0.738,0.756	0.447,0.347	0.35
3608	ENSG00000166986	MARS	chr12	+	57515919	57516158	57515919	57515991	57516244	57516337	14,11	1009,1027	63,14	1253,855	316	149	0.00354989	0.044238	0.006,0.005	0.023,0.008	-0.01
3613	ENSG00000104907	TRMT1	chr19	-	13112895	13113011	13112908	13113011	13112704	13112817	324,294	8,7	273,277	24,14	162	149	0.000510885	0.00994779	0.974,0.975	0.913,0.948	0.044
3703	ENSG00000015479	MATR3	chr5	+	139293749	139294028	139293749	139293805	139314674	139314736	40,54	6,16	6,27	12,42	372	149	2.43e-08	2.37715e-06	0.728,0.575	0.167,0.205	0.465
3721	ENSG00000138434	ITPRID2	chr2	+	181915215	181917005	181915215	181916427	181918597	181918675	32,23	178,149	44,59	59,275	727	149	0.000942738	0.0156976	0.036,0.031	0.133,0.042	-0.054
3722	ENSG00000167220	HDHD2	chr18	-	47136301	47136449	47136338	47136449	47134495	47134704	12,13	158,175	22,24	87,160	186	149	0.000707486	0.0124734	0.057,0.056	0.168,0.107	-0.081
3775	ENSG00000132196	HSD17B7	chr1	+	162797801	162798935	162797801	162797916	162799742	162799937	23,23	294,323	32,41	144,341	1168	149	0.00131706	0.0203702	0.01,0.009	0.028,0.015	-0.012
3789	ENSG00000167792	NDUFV1	chr11	+	67606957	67607324	67606957	67607076	67608395	67608478	17,23	949,1012	31,29	409,775	397	149	0.000597158	0.011234	0.007,0.008	0.028,0.014	-0.014
3795	ENSG00000144199	FAHD2B	chr2	-	97085698	97086198	97086138	97086198	97084168	97084277	189,169	0,1	178,218	10,3	589	149	0.000101589	0.00292293	1.0,0.977	0.818,0.948	0.105
3810	ENSG00000155366	RHOC	chr1	-	112705052	112705168	112705099	112705168	112703643	112703806	28,23	349,326	29,43	256,234	196	149	0.00193908	0.0270023	0.057,0.051	0.079,0.123	-0.047
3836	ENSG00000114735	HEMK1	chr3	+	50570930	50571332	50570930	50571294	50571709	50571801	65,110	1,0	37,75	3,5	187	149	0.00144001	0.0215891	0.981,1.0	0.908,0.923	0.075
3872	ENSG00000088179	PTPN4	chr2	+	119915178	119916690	119915178	119915242	119920068	119920241	21,17	48,56	77,87	19,62	1597	149	8.29585e-10	1.24853e-07	0.039,0.028	0.274,0.116	-0.162
3879	ENSG00000072756	TRNT1	chr3	+	3127019	3128018	3127019	3127289	3129013	3129188	17,46	5,8	45,87	2,3	878	149	0.000662833	0.0120636	0.366,0.494	0.792,0.831	-0.382
3914	ENSG00000082258	CCNT2	chr2	+	134946100	134946465	134946100	134946146	134947735	134947899	62,99	42,35	167,184	29,42	468	149	0.000816037	0.014129	0.32,0.474	0.647,0.582	-0.218
3953	ENSG00000162923	WDR26	chr1	-	224431476	224431581	224431524	224431581	224424517	224424654	176,209	321,356	84,336	101,381	197	149	0.00261427	0.0350968	0.293,0.307	0.386,0.4	-0.093
4032	ENSG00000064012	CASP8	chr2	+	201276826	201277104	201276826	201276968	201284815	201285317	17,17	455,455	93,68	320,614	285	149	2.60902e-14	8.50759e-12	0.019,0.019	0.132,0.055	-0.074
4069	ENSG00000181555	SETD2	chr3	-	47080800	47081083	47080915	47081083	47067069	47067118	9,12	5,4	20,20	0,1	264	149	1.04119e-05	0.000479315	0.504,0.629	1.0,0.919	-0.393
4077	ENSG00000183569	SERHL2	chr22	+	42571120	42571901	42571120	42571203	42572435	42572529	45,28	8,13	120,113	10,10	847	149	0.00303239	0.0395525	0.497,0.275	0.679,0.665	-0.286
4082	ENSG00000074582	BCS1L	chr2	+	218660036	218660218	218660036	218660166	218660938	218661307	28,23	130,127	24,27	20,57	201	149	0.000175447	0.00434508	0.138,0.118	0.471,0.26	-0.237
4083	ENSG00000074582	BCS1L	chr2	+	218660036	218660245	218660036	218660166	218660938	218661307	58,63	130,127	53,65	20,57	228	149	3.10435e-05	0.00122278	0.226,0.245	0.634,0.427	-0.295
4120	ENSG00000108465	CDK5RAP3	chr17	+	47973518	47973693	47973518	47973650	47973930	47974031	12,10	316,356	18,20	188,317	192	149	0.00307505	0.0397612	0.029,0.021	0.069,0.047	-0.033
4138	ENSG00000169247	SH3TC2	chr5	-	149041415	149041617	149041473	149041617	149040603	149040677	117,167	26,44	23,187	42,103	207	149	0.000276682	0.00608234	0.764,0.732	0.283,0.567	0.323
4209	ENSG00000114745	GORASP1	chr3	-	39100746	39100877	39100787	39100877	39100304	39100503	53,94	0,0	56,86	0,8	190	149	0.00309862	0.0398846	1.0,1.0	1.0,0.894	0.053
4296	ENSG00000125779	PANK2	chr20	+	3907925	3908278	3907925	3908135	3910576	3910830	512,430	58,65	255,511	66,109	292	149	0.000426142	0.00869295	0.818,0.771	0.663,0.705	0.111
4304	ENSG00000156831	NSMCE2	chr8	+	125091843	125091958	125091843	125091900	125102050	125102146	32,36	2,7	32,28	0,1	207	149	0.000684536	0.0122871	0.92,0.787	1.0,0.953	-0.123
4337	ENSG00000124486	USP9X	chrX	+	41229566	41229827	41229566	41229779	41230500	41230596	40,56	526,455	38,25	631,541	197	149	0.00173653	0.0248903	0.054,0.085	0.044,0.034	0.031
4355	ENSG00000241973	PI4KA	chr22	-	20712692	20713390	20713280	20713390	20712485	20712611	91,82	4,2	72,84	0,0	737	149	0.00120857	0.0188412	0.821,0.892	1.0,1.0	-0.143
4359	ENSG00000006634	DBF4	chr7	+	87878052	87878225	87878052	87878133	87884978	87885158	378,424	76,109	476,879	56,91	241	149	1.8413e-06	0.00010442	0.755,0.706	0.84,0.857	-0.118
4370	ENSG00000106603	COA1	chr7	-	43650492	43650712	43650611	43650712	43648599	43648652	22,23	76,68	44,52	49,77	268	149	0.000114847	0.00314262	0.139,0.158	0.333,0.273	-0.155
4428	ENSG00000071462	BUD23	chr7	+	73683766	73683901	73683766	73683804	73686635	73686731	47,39	1291,1391	49,60	646,945	246	149	1.98478e-05	0.000835102	0.022,0.017	0.044,0.037	-0.021
4429	ENSG00000071462	BUD23	chr7	+	73683766	73683923	73683766	73683804	73686635	73686731	54,30	1291,1391	44,46	646,945	268	149	0.00133999	0.0206433	0.023,0.012	0.036,0.026	-0.013
4430	ENSG00000071462	BUD23	chr7	+	73683766	73684000	73683766	73683804	73686635	73686731	69,73	1291,1391	59,94	646,945	345	149	0.000182891	0.00444505	0.023,0.022	0.038,0.041	-0.017
4435	ENSG00000071462	BUD23	chr7	+	73692595	73693414	73692595	73692646	73693991	73694050	16,18	1,9	75,70	2,1	917	149	0.00135184	0.0207441	0.722,0.245	0.859,0.919	-0.406
4436	ENSG00000071462	BUD23	chr7	+	73692595	73693414	73692595	73692646	73697604	73697694	19,22	34,34	73,74	16,21	917	149	4.77085e-12	1.09814e-09	0.083,0.095	0.426,0.364	-0.306
4498	ENSG00000132323	ILKAP	chr2	-	238189852	238189972	238189862	238189972	238188130	238188257	532,552	9,3	398,529	18,11	159	149	0.0016858	0.0243415	0.982,0.994	0.954,0.978	0.022
4499	ENSG00000132323	ILKAP	chr2	-	238189858	238189972	238189862	238189972	238188130	238188257	22,21	9,3	15,11	18,11	153	149	0.00117904	0.0184543	0.704,0.872	0.448,0.493	0.318
4500	ENSG00000132323	ILKAP	chr2	-	238194781	238194870	238194804	238194870	238194274	238194331	18,6	315,304	31,13	157,304	172	149	0.00102794	0.0166428	0.047,0.017	0.146,0.036	-0.059
4533	ENSG00000145191	EIF2B5	chr3	+	184143051	184143565	184143051	184143142	184144098	184144224	563,554	4,10	720,552	1,1	572	149	0.000844307	0.014302	0.973,0.935	0.995,0.993	-0.04
4552	ENSG00000179818	PCBP1-AS1	chr2	-	70085815	70086218	70086123	70086218	70085546	70085624	11,12	4,2	19,20	0,0	457	149	3.55605e-06	0.000185531	0.473,0.662	1.0,1.0	-0.432
4675	ENSG00000234741	GAS5	chr1	-	173864483	173864704	173864674	173864704	173864256	173864304	1605,1450	111,107	3638,2515	174,113	340	149	0.0018327	0.0257038	0.864,0.856	0.902,0.907	-0.045
4676	ENSG00000234741	GAS5	chr1	-	173865228	173865547	173865470	173865547	173864256	173864304	214,161	6,13	647,671	0,0	391	149	1.18625e-10	2.01817e-08	0.931,0.825	1.0,1.0	-0.122
4678	ENSG00000234741	GAS5	chr1	-	173865228	173865547	173865509	173865547	173864674	173864704	1236,1046	19,20	3043,2099	22,13	430	149	0.000395666	0.00824575	0.958,0.948	0.98,0.982	-0.028
4679	ENSG00000234741	GAS5	chr1	-	173865470	173865547	173865509	173865547	173864674	173864704	120,104	19,20	267,226	22,13	188	149	0.000812964	0.014129	0.833,0.805	0.906,0.932	-0.1
4680	ENSG00000234741	GAS5	chr1	-	173865470	173865547	173865509	173865547	173865228	173865282	507,507	535,493	1542,1010	777,448	188	149	3.93375e-11	7.66949e-09	0.429,0.449	0.611,0.641	-0.187
4776	ENSG00000149809	TM7SF2	chr11	+	65112810	65113414	65112810	65112865	65113490	65113594	153,171	4,3	121,135	0,0	698	149	0.00226286	0.0310687	0.891,0.924	1.0,1.0	-0.093
4849	ENSG00000188917	TRMT2B	chrX	-	101051250	101051733	101051643	101051733	101042041	101042312	32,26	3,4	22,55	0,1	542	149	0.000189978	0.00458879	0.746,0.641	1.0,0.938	-0.275
4872	ENSG00000101901	ALG13	chrX	+	111681178	111681424	111681178	111681299	111682131	111682294	85,98	113,122	98,124	70,66	274	149	4.48261e-05	0.00155225	0.29,0.304	0.432,0.505	-0.172
4885	ENSG00000177646	ACAD9	chr3	+	128879628	128880017	128879628	128879841	128884652	128884746	12,15	443,467	24,42	102,366	325	149	7.8058e-11	1.38837e-08	0.012,0.015	0.097,0.05	-0.06
4905	ENSG00000125676	THOC2	chrX	-	123620374	123620965	123620906	123620965	123619400	123619436	45,41	740,658	132,111	937,581	681	149	1.40581e-09	2.02596e-07	0.013,0.013	0.03,0.04	-0.022
4916	ENSG00000158201	ABHD3	chr18	-	21663677	21664230	21664117	21664230	21659169	21659343	34,34	167,162	99,82	98,139	589	149	8.76699e-12	1.80554e-09	0.049,0.05	0.204,0.13	-0.117
4932	ENSG00000139436	GIT2	chr12	-	109951166	109951316	109951211	109951316	109947255	109947504	106,128	7,13	68,168	0,3	194	149	3.93725e-05	0.00143986	0.921,0.883	1.0,0.977	-0.086
4949	ENSG00000140332	TLE3	chr15	-	70058158	70058291	70058185	70058291	70057458	70057658	31,49	0,1	31,92	2,9	176	149	0.0011387	0.0180394	1.0,0.976	0.929,0.896	0.075
4985	ENSG00000071553	ATP6AP1	chrX	+	154429047	154431657	154429047	154429174	154431829	154431904	35,48	459,546	203,174	223,354	2632	149	0	0	0.004,0.005	0.049,0.027	-0.034
5017	ENSG00000205581	HMGN1	chr21	-	39345829	39347292	39347246	39347292	39345145	39345274	175,114	28,21	915,819	42,20	1566	149	6.4898e-10	1.01578e-07	0.373,0.341	0.675,0.796	-0.379
5068	ENSG00000145868	FBXO38	chr5	+	148427212	148427947	148427212	148427722	148433423	148433524	59,98	27,39	111,186	23,27	374	149	0.00011299	0.00313568	0.465,0.5	0.658,0.733	-0.213
5116	ENSG00000168522	FNTA	chr8	+	43077215	43080441	43077215	43077364	43083117	43083180	666,720	941,838	719,970	636,721	3226	149	4.58681e-05	0.0015744	0.032,0.038	0.05,0.059	-0.019
5127	ENSG00000224597	SVIL-AS1	chr10	+	29409556	29409683	29409556	29409658	29415356	29415412	66,87	6,8	29,50	11,21	174	149	1.3547e-05	0.000595613	0.904,0.903	0.693,0.671	0.222
5158	ENSG00000156482	RPL30	chr8	-	98044826	98045088	98044942	98045088	98042644	98042718	24,24	490,470	95,91	449,352	265	149	0	0	0.027,0.028	0.106,0.127	-0.089
5176	ENSG00000140525	FANCI	chr15	+	89247628	89247731	89247628	89247726	89258703	89258776	344,395	9,10	67,322	9,34	154	149	3.56786e-07	2.49304e-05	0.974,0.975	0.878,0.902	0.084
5220	ENSG00000185803	SLC52A2	chr8	+	144358592	144359065	144358592	144358900	144359183	144359423	249,202	14,17	157,208	3,6	314	149	0.00263495	0.0351896	0.894,0.849	0.961,0.943	-0.081
5229	ENSG00000147789	ZNF7	chr8	+	144829042	144829604	144829042	144829090	144837390	144837507	27,52	0,0	99,98	8,8	663	149	6.68364e-06	0.00031894	1.0,1.0	0.736,0.734	0.265
5339	ENSG00000165233	CARD19	chr9	+	93107673	93107827	93107673	93107816	93110567	93110721	33,38	185,235	59,92	175,176	160	149	2.97746e-06	0.000157443	0.142,0.131	0.239,0.327	-0.147
5346	ENSG00000106397	PLOD3	chr7	-	101216162	101216326	101216196	101216326	101215907	101216020	1075,1140	12,13	427,901	15,29	183	149	5.15775e-05	0.00173985	0.986,0.986	0.959,0.962	0.026
5423	ENSG00000148343	MIGA2	chr9	+	129068197	129068975	129068197	129068332	129069075	129069129	33,29	40,44	119,101	41,72	792	149	0.000158646	0.00403106	0.134,0.11	0.353,0.209	-0.159
5442	ENSG00000159069	FBXW5	chr9	-	136941754	136942466	136942045	136942466	136941536	136941684	82,84	474,513	134,124	323,322	440	149	6.14848e-09	7.2906e-07	0.055,0.053	0.123,0.115	-0.065
5563	ENSG00000110717	NDUFS8	chr11	+	68032285	68032523	68032285	68032336	68032922	68033012	14,13	498,453	40,20	399,409	336	149	9.31233e-05	0.00272168	0.012,0.013	0.043,0.021	-0.019
5593	ENSG00000065717	TLE2	chr19	-	3019282	3019773	3019698	3019773	3017839	3017859	143,149	4,4	43,112	0,0	565	149	0.00175245	0.0250268	0.904,0.908	1.0,1.0	-0.094
5629	ENSG00000152556	PFKM	chr12	+	48134942	48135383	48134942	48135038	48137720	48137846	534,536	125,117	221,524	23,68	494	149	0.000128357	0.00337088	0.563,0.58	0.743,0.699	-0.15
5644	ENSG00000146223	RPL7L1	chr6	+	42880860	42881082	42880860	42880966	42883450	42883614	127,139	2288,2762	71,194	577,1844	265	149	6.291e-08	5.5947e-06	0.03,0.028	0.065,0.056	-0.032
5668	ENSG00000168002	POLR2G	chr11	+	62761794	62762866	62761794	62761904	62765181	62765232	71,75	4,4	112,107	0,2	1111	149	0.00141666	0.021403	0.704,0.715	1.0,0.878	-0.23
5676	ENSG00000102317	RBM3	chrX	+	48575560	48576083	48575560	48575667	48576313	48576419	116,158	5402,4613	338,253	2388,3598	565	149	0	0	0.006,0.009	0.036,0.018	-0.019
5704	ENSG00000101158	NELFCD	chr20	+	58989857	58990232	58989857	58989988	58990909	58991075	22,27	509,552	51,27	172,422	393	149	3.64761e-07	2.50405e-05	0.016,0.018	0.101,0.024	-0.045
5744	ENSG00000171204	TMEM126B	chr11	+	85629131	85629262	85629131	85629203	85631686	85631808	53,51	6,3	34,18	0,0	208	149	0.000681482	0.0122871	0.864,0.924	1.0,1.0	-0.106
5798	ENSG00000186166	CCDC84	chr11	+	119011220	119011311	119011220	119011283	119011938	119012003	14,18	51,45	73,39	89,41	177	149	0.000127739	0.00337088	0.188,0.252	0.408,0.445	-0.206
5803	ENSG00000137700	SLC37A4	chr11	-	119027627	119028426	119028193	119028426	119026936	119027095	48,74	0,0	38,69	4,1	715	149	0.00145615	0.0217478	1.0,1.0	0.664,0.935	0.2
5846	ENSG00000152455	SUV39H2	chr10	+	14896845	14897517	14896845	14896977	14899538	14899685	1080,1008	21,27	527,1458	5,10	689	149	9.32035e-05	0.00272168	0.918,0.89	0.958,0.969	-0.059
5864	ENSG00000180198	RCC1	chr1	+	28508829	28508905	28508829	28508901	28529857	28529939	13,12	0,1	23,14	5,7	153	149	0.000215409	0.00501724	1.0,0.921	0.818,0.661	0.221
5902	ENSG00000090621	PABPC4	chr1	-	39571096	39571349	39571233	39571349	39569862	39570002	86,132	3376,3004	197,231	1041,2575	286	149	0	0	0.013,0.022	0.09,0.045	-0.05
5937	ENSG00000148688	RPP30	chr10	+	90894774	90895483	90894774	90894891	90895879	90895917	374,388	20,22	320,305	8,3	741	149	0.0002401	0.00546278	0.79,0.78	0.889,0.953	-0.136
6085	ENSG00000109685	NSD2	chr4	+	1942338	1942565	1942338	1942432	1951071	1951203	116,93	5,10	71,116	0,0	282	149	5.26769e-06	0.000257656	0.925,0.831	1.0,1.0	-0.122
6109	ENSG00000135451	TROAP	chr12	+	49330144	49330943	49330144	49330573	49331213	49331407	238,303	0,1	995,600	12,10	519	149	0.00115727	0.0182596	1.0,0.989	0.96,0.945	0.042
6130	ENSG00000082898	XPO1	chr2	-	61525491	61526521	61526419	61526521	61522610	61522683	37,35	3072,3267	141,169	389,2608	1077	149	5.64761e-07	3.68318e-05	0.002,0.001	0.048,0.009	-0.027
6145	ENSG00000229117	RPL41	chr12	+	56116774	56116930	56116774	56116829	56117188	56117211	117,107	41,43	149,167	26,25	250	149	0.000101409	0.00292293	0.63,0.597	0.774,0.799	-0.173
6147	ENSG00000139613	SMARCC2	chr12	-	56164302	56164731	56164647	56164731	56163344	56163765	375,354	46,22	484,440	30,7	494	149	0.00178399	0.0252926	0.711,0.829	0.83,0.95	-0.12
6203	ENSG00000075415	SLC25A3	chr12	+	98595432	98595661	98595432	98595557	98597855	98598035	20,17	7,1	60,34	1,1	253	149	0.00102756	0.0166428	0.627,0.909	0.972,0.952	-0.194
6231	ENSG00000135297	MTO1	chr6	+	73479935	73480367	73479935	73480126	73480674	73480805	17,19	308,293	29,27	131,282	390	149	0.00050723	0.00994779	0.021,0.024	0.078,0.035	-0.034
6252	ENSG00000125458	NT5C	chr17	-	75130964	75131105	75131044	75131105	75130752	75130867	52,24	188,190	71,61	198,139	229	149	0.000420802	0.00866631	0.153,0.076	0.189,0.222	-0.091
6260	ENSG00000061936	SFSWAP	chr12	+	131714070	131714240	131714070	131714193	131714821	131714953	182,166	3,0	218,286	18,9	196	149	3.62001e-05	0.00133633	0.979,1.0	0.902,0.96	0.058
6353	ENSG00000151576	QTRT2	chr3	+	114065236	114065457	114065236	114065278	114066227	114066283	299,295	10,9	150,552	0,7	328	149	0.00324159	0.0413302	0.931,0.937	1.0,0.973	-0.052
6357	ENSG00000165410	CFL2	chr14	-	34713253	34713561	34713507	34713561	34713059	34713136	3250,3519	8,12	1355,2922	4,32	403	149	0.001577	0.023286	0.993,0.991	0.992,0.971	0.01
6358	ENSG00000165410	CFL2	chr14	-	34713396	34713561	34713507	34713561	34713059	34713136	562,622	8,12	234,465	4,32	260	149	0.000283821	0.00616995	0.976,0.967	0.971,0.893	0.04
6368	ENSG00000111247	RAD51AP1	chr12	+	4552982	4553147	4552982	4553089	4556352	4556550	1000,974	4,7	924,675	25,10	207	149	8.75432e-05	0.00265548	0.994,0.99	0.964,0.98	0.02
6370	ENSG00000214900	LINC01588	chr14	-	50005363	50007520	50005593	50007520	50002748	50002987	34,21	0,7	35,47	0,0	379	149	0.00056419	0.0107481	1.0,0.541	1.0,1.0	-0.23

## Sheet: MXE
ID	GeneID	geneSymbol	chr	strand	X1stExonStart_0base	X1stExonEnd	X2ndExonStart_0base	X2ndExonEnd	upstreamES	upstreamEE	downstreamES	downstreamEE	IJC_SAMPLE_1	SJC_SAMPLE_1	IJC_SAMPLE_2	SJC_SAMPLE_2	IncFormLen	SkipFormLen	PValue	FDR	IncLevel1	IncLevel2	IncLevelDifference
98	ENSG00000183765	CHEK2	chr22	-	28724885	28724923	28724976	28725124	28711908	28712017	28725242	28725367	404,349	1,2	236,353	5,11	297	187	0.000614851	0.0337405	0.996,0.991	0.967,0.953	0.034
212	ENSG00000239382	ALKBH6	chr19	-	36011403	36011464	36013000	36013089	36010893	36011045	36013343	36013422	38,26	63,52	56,58	48,40	238	210	0.000205677	0.0163044	0.347,0.306	0.507,0.561	-0.208
213	ENSG00000239382	ALKBH6	chr19	-	36011403	36011464	36013020	36013089	36010893	36011045	36013343	36013422	35,27	63,52	59,51	48,40	218	210	0.000253003	0.0183127	0.349,0.333	0.542,0.551	-0.206
309	ENSG00000167775	CD320	chr19	-	8303854	8303973	8305030	8305805	8302776	8302980	8308148	8308300	16,23	487,555	53,44	379,405	924	268	1.19033e-08	9.55388e-06	0.009,0.012	0.039,0.031	-0.025
411	ENSG00000272897	AL109827.1	chr20	-	35632794	35632923	35655201	35655344	35632516	35632696	35658929	35659014	526,669	87,56	133,567	70,125	292	278	1.98926e-05	0.00302399	0.852,0.919	0.644,0.812	0.157
512	ENSG00000134758	RNF138	chr18	+	32123517	32123574	32124733	32124845	32092689	32092886	32126692	32126800	36,42	534,462	18,25	452,657	206	261	0.000941508	0.046699	0.079,0.103	0.048,0.046	0.044
513	ENSG00000134758	RNF138	chr18	+	32123517	32123574	32126692	32126800	32092689	32092886	32129118	32130715	34,36	659,583	15,22	587,778	206	257	0.000952743	0.046699	0.06,0.072	0.031,0.034	0.034
[truncated: 68 more rows]

## Sheet: Mitosis pathway
	ENSG number	Gene symbol
[truncated: 54 more rows]
